# Supplementary material for: Identification of four potential predicting miRNA biomarkers for multiple myeloma from published datasets
Source: PeerJ. 2017 Jan 31;5:e2831. doi: 10.7717/peerj.2831 (PMC5289111; doi:10.7717/peerj.2831)
Supplement: Data S1 [file peerj-05-2831-s001.xlsx]

## Sheet: hsa-miR-106b
Target gene	Representative transcript	Gene name	3P-seq tags + 5	Conserved sites total	Conserved 8mer sites	Conserved 7mer-m8 sites	Conserved 7mer-A1 sites	Poorly conserved sites total	Poorly conserved 8mer sites	Poorly conserved 7mer-m8 sites	Poorly conserved 7mer-A1 sites	6mer sites	Representative miRNA	Cumulative weighted context++ score	Total context++ score	Aggregate PCT	Previous TargetScan publication(s)
PDCD1LG2	ENST00000397745.2	programmed cell death 1 ligand 2	64	2	2	0	0	1	0	1	0	0	hsa-miR-20b-5p	-1.07	-1.07	0.93	2009, 2011
GPR6	ENST00000275169.3	G protein-coupled receptor 6	5	2	2	0	0	0	0	0	0	0	hsa-miR-17-5p	-0.89	-0.89	0.97	2009, 2011
SERF1B	ENST00000380750.3	small EDRK-rich factor 1B (centromeric)	5	0	0	0	0	3	1	2	0	0	hsa-miR-106b-5p	-0.83	-0.83	< 0.1
SERF1A	ENST00000354833.3	small EDRK-rich factor 1A (telomeric)	5	0	0	0	0	3	1	2	0	0	hsa-miR-106b-5p	-0.83	-0.83	< 0.1
GPR137C	ENST00000321662.6	G protein-coupled receptor 137C	110	3	1	2	0	1	0	0	1	1	hsa-miR-20a-5p	-0.78	-0.84	> 0.99	2009, 2011
HN1	ENST00000476258.1	hematological and neurological expressed 1	15013	1	1	0	0	1	0	0	1	0	hsa-miR-519d-3p	-0.76	-0.79	0.9	2007, 2009, 2011
NAGK	ENST00000418807.3	N-acetylglucosamine kinase	69	1	1	0	0	1	0	1	0	0	hsa-miR-519d-3p	-0.75	-0.78	0.95	2005, 2007, 2009, 2011
MRPL24	ENST00000361531.2	mitochondrial ribosomal protein L24	168	0	0	0	0	1	1	0	0	0	hsa-miR-519d-3p	-0.75	-0.75	< 0.1
ZBTB7A	ENST00000322357.4	zinc finger and BTB domain containing 7A	37	4	0	3	1	0	0	0	0	1	hsa-miR-519d-3p	-0.75	-0.84	0.99	2007, 2009, 2011
ENPP5	ENST00000371383.2	ectonucleotide pyrophosphatase/phosphodiesterase 5 (putative)	15	2	2	0	0	4	0	1	3	1	hsa-miR-93-5p	-0.72	-0.77	> 0.99	2005, 2007, 2009, 2011
HAUS8	ENST00000253669.5	HAUS augmin-like complex, subunit 8	827	1	1	0	0	0	0	0	0	1	hsa-miR-17-5p	-0.72	-0.72	0.8	2009, 2011
RAB22A	ENST00000244040.3	RAB22A, member RAS oncogene family	484	2	0	2	0	1	0	1	0	3	hsa-miR-519d-3p	-0.7	-0.71	0.93	2005, 2007, 2009, 2011
BTG3	ENST00000339775.6	BTG family, member 3	3656	1	1	0	0	0	0	0	0	0	hsa-miR-519d-3p	-0.7	-0.7	0.91	2005, 2007, 2009, 2011
PKD2	ENST00000237596.2	polycystic kidney disease 2 (autosomal dominant)	915	2	2	0	0	1	0	1	0	0	hsa-miR-17-5p	-0.69	-0.69	> 0.99	2005, 2007, 2009, 2011
LIN7B	ENST00000391864.3	lin-7 homolog B (C. elegans)	100	0	0	0	0	1	1	0	0	0	hsa-miR-17-5p	-0.68	-0.68	< 0.1
CCL1	ENST00000225842.3	chemokine (C-C motif) ligand 1	6	1	1	0	0	0	0	0	0	1	hsa-miR-20b-5p	-0.68	-0.68	0.81	2009, 2011
IRF9	ENST00000396864.3	interferon regulatory factor 9	390	1	1	0	0	0	0	0	0	0	hsa-miR-519d-3p	-0.66	-0.66	0.91	2011
CYBRD1	ENST00000375252.3	cytochrome b reductase 1	4467	1	1	0	0	3	0	3	0	0	hsa-miR-20a-5p	-0.66	-0.71	0.14	2009, 2011
BRMS1L	ENST00000216807.7	breast cancer metastasis-suppressor 1-like	230	4	2	1	1	3	0	3	0	0	hsa-miR-519d-3p	-0.66	-0.93	> 0.99	2007, 2009, 2011
EZH1	ENST00000428826.2	enhancer of zeste homolog 1 (Drosophila)	70	2	2	0	0	0	0	0	0	1	hsa-miR-519d-3p	-0.65	-0.65	> 0.99	2005, 2007, 2009, 2011
PTHLH	ENST00000395872.1	parathyroid hormone-like hormone	32	1	1	0	0	0	0	0	0	0	hsa-miR-519d-3p	-0.64	-0.64	0.91	2011
NKIRAS1	ENST00000388759.3	NFKB inhibitor interacting Ras-like 1	123	1	1	0	0	0	0	0	0	0	hsa-miR-17-5p	-0.63	-0.63	0.94	2005, 2007, 2009, 2011
SERP1	ENST00000239944.2	stress-associated endoplasmic reticulum protein 1	3242	2	1	1	0	0	0	0	0	0	hsa-miR-519d-3p	-0.62	-0.77	0.96	2005, 2007, 2009, 2011
C7orf43	ENST00000394035.2	chromosome 7 open reading frame 43	5436	1	1	0	0	0	0	0	0	0	hsa-miR-17-5p	-0.62	-0.62	0.94	2007, 2009, 2011
FGL2	ENST00000248598.5	fibrinogen-like 2	189	0	0	0	0	4	1	2	1	0	hsa-miR-519d-3p	-0.62	-0.93	< 0.1
MAP3K2	ENST00000409947.1	mitogen-activated protein kinase kinase kinase 2	187	4	1	3	0	3	0	1	2	0	hsa-miR-519d-3p	-0.61	-0.79	> 0.99	2005, 2007, 2009, 2011
PLEKHA3	ENST00000234453.5	pleckstrin homology domain containing, family A (phosphoinositide binding specific) member 3	767	3	2	0	1	3	0	1	2	5	hsa-miR-519d-3p	-0.6	-0.87	> 0.99	2005, 2007, 2009, 2011
C1orf63	ENST00000243189.7	chromosome 1 open reading frame 63	914	1	1	0	0	0	0	0	0	0	hsa-miR-17-5p	-0.59	-0.59	0.71	2007, 2009, 2011
DERL2	ENST00000572834.1	derlin 2	261	1	1	0	0	0	0	0	0	1	hsa-miR-17-5p	-0.57	-0.57	0.96	2005, 2007, 2009, 2011
PFKP	ENST00000381125.4	phosphofructokinase, platelet	1364	1	1	0	0	0	0	0	0	0	hsa-miR-20b-5p	-0.57	-0.57	0.96	2009, 2011
GUCY1A3	ENST00000296518.7	guanylate cyclase 1, soluble, alpha 3	42	1	1	0	0	1	0	1	0	2	hsa-miR-20b-5p	-0.56	-0.6	0.96	2009, 2011
FBXO48	ENST00000377957.3	F-box protein 48	13	1	1	0	0	4	0	2	2	0	hsa-miR-17-5p	-0.56	-0.59	0.96	2009, 2011
RHOC	ENST00000339083.7	ras homolog family member C	10314	1	1	0	0	0	0	0	0	0	hsa-miR-17-5p	-0.56	-0.56	0.89	2005, 2007, 2009, 2011
FJX1	ENST00000317811.4	four jointed box 1 (Drosophila)	823	1	1	0	0	0	0	0	0	0	hsa-miR-17-5p	-0.55	-0.55	0.95	2005, 2007, 2009, 2011
FAM45A	ENST00000361432.2	family with sequence similarity 45, member A	149	2	1	1	0	0	0	0	0	0	hsa-miR-20b-5p	-0.55	-0.56	0.62	2005, 2007, 2009, 2011
FAM169A	ENST00000380515.3	family with sequence similarity 169, member A	90	0	0	0	0	2	0	2	0	1	hsa-miR-519d-3p	-0.55	-0.59	< 0.1
RPS15A	ENST00000576436.1	ribosomal protein S15a	24	0	0	0	0	2	1	1	0	2	hsa-miR-519d-3p	-0.55	-0.55	< 0.1
C10orf40	ENST00000521074.1	chromosome 10 open reading frame 40	5	0	0	0	0	4	1	3	0	1	hsa-miR-519d-3p	-0.55	-0.55	< 0.1
MASTL	ENST00000342386.6	microtubule associated serine/threonine kinase-like	317	1	1	0	0	3	0	3	0	1	hsa-miR-20b-5p	-0.55	-0.6	0.96	2005, 2007, 2009, 2011
ZNF367	ENST00000375256.4	zinc finger protein 367	325	2	0	2	0	1	0	0	1	0	hsa-miR-20a-5p	-0.54	-0.54	0.94	2005, 2007, 2009, 2011
EPHA4	ENST00000281821.2	EPH receptor A4	64	2	1	1	0	0	0	0	0	0	hsa-miR-93-5p	-0.54	-0.56	0.98	2005, 2007, 2009, 2011
PFN2	ENST00000239940.7	profilin 2	2184	2	0	2	0	0	0	0	0	2	hsa-miR-106b-5p	-0.54	-0.55	0.92	2007, 2009, 2011
ZNF800	ENST00000393313.1	zinc finger protein 800	239	1	1	0	0	2	0	1	1	0	hsa-miR-106a-5p	-0.54	-0.54	0.92	2007, 2009, 2011
ARID4B	ENST00000349213.3	AT rich interactive domain 4B (RBP1-like)	940	2	0	2	0	0	0	0	0	1	hsa-miR-20a-5p	-0.53	-0.53	0.93	2005, 2007, 2009, 2011
SFR1	ENST00000369729.3	SWI5-dependent recombination repair 1	56	0	0	0	0	2	1	1	0	0	hsa-miR-519d-3p	-0.53	-0.67	< 0.1
RNF128	ENST00000324342.3	ring finger protein 128, E3 ubiquitin protein ligase	17	1	1	0	0	1	0	0	1	0	hsa-miR-106a-5p	-0.53	-0.53	0.86	2005, 2007, 2009, 2011
CENPQ	ENST00000335783.3	centromere protein Q	249	1	1	0	0	0	0	0	0	0	hsa-miR-17-5p	-0.53	-0.53	0.54	2009, 2011
CHRM2	ENST00000445907.2	cholinergic receptor, muscarinic 2	5	1	1	0	0	2	0	1	1	0	hsa-miR-106a-5p	-0.53	-0.53	0.96	2011
RASD1	ENST00000225688.3	RAS, dexamethasone-induced 1	6	1	1	0	0	0	0	0	0	0	hsa-miR-519d-3p	-0.53	-0.53	0.94	2005, 2007, 2009, 2011
E2F5	ENST00000418930.2	E2F transcription factor 5, p130-binding	10	1	1	0	0	0	0	0	0	1	hsa-miR-106a-5p	-0.52	-0.52	0.86	2009, 2011
DUSP2	ENST00000288943.4	dual specificity phosphatase 2	41	1	1	0	0	1	0	1	0	1	hsa-miR-519d-3p	-0.52	-0.56	0.96	2005, 2007, 2009, 2011
PBX3	ENST00000342287.5	pre-B-cell leukemia homeobox 3	1142	1	1	0	0	0	0	0	0	1	hsa-miR-519d-3p	-0.52	-0.52	0.91	2005, 2007, 2009, 2011
C11orf30	ENST00000529032.1	chromosome 11 open reading frame 30	230	2	1	1	0	0	0	0	0	1	hsa-miR-519d-3p	-0.52	-0.52	> 0.99	2005, 2007, 2009, 2011
RGMB	ENST00000308234.7	RGM domain family, member B	6087	1	1	0	0	0	0	0	0	0	hsa-miR-17-5p	-0.52	-0.53	0.96	2009, 2011
ZNFX1	ENST00000371752.1	zinc finger, NFX1-type containing 1	41	2	2	0	0	2	0	2	0	1	hsa-miR-20b-5p	-0.52	-0.52	> 0.99	2007, 2009, 2011
SLC17A7	ENST00000221485.3	solute carrier family 17 (vesicular glutamate transporter), member 7	12	2	1	1	0	0	0	0	0	0	hsa-miR-519d-3p	-0.51	-0.51	0.96	2005, 2007, 2009, 2011
MYT1L	ENST00000399161.2	myelin transcription factor 1-like	5	3	1	2	0	2	0	0	2	1	hsa-miR-519d-3p	-0.51	-0.51	> 0.99	2005, 2007, 2009, 2011
ARHGAP12	ENST00000311380.4	Rho GTPase activating protein 12	190	2	0	2	0	0	0	0	0	2	hsa-miR-106b-5p	-0.51	-0.51	0.93	2005, 2007, 2009, 2011
DYNC1LI2	ENST00000258198.2	dynein, cytoplasmic 1, light intermediate chain 2	137	3	0	3	0	1*	0	0	0	2	hsa-miR-106b-5p	-0.51	-0.79	0.98	2007, 2009, 2011
TGFBR2	ENST00000359013.4	transforming growth factor, beta receptor II (70/80kDa)	2168	1	1	0	0	1	0	0	1	1	hsa-miR-519d-3p	-0.51	-0.51	0.96	2007, 2009, 2011
BAMBI	ENST00000375533.3	BMP and activin membrane-bound inhibitor	515	1	1	0	0	1	0	1	0	2	hsa-miR-17-5p	-0.51	-0.53	0.96	2007, 2009, 2011
VLDLR	ENST00000382100.3	very low density lipoprotein receptor	977	2	0	2	0	1	0	1	0	1	hsa-miR-20a-5p	-0.51	-0.53	0.93	2005, 2007, 2009, 2011
TMEM138	ENST00000278826.6	transmembrane protein 138	1694	0	0	0	0	1	1	0	0	0	hsa-miR-17-5p	-0.51	-0.51	< 0.1
BBIP1	ENST00000454061.1	BBSome interacting protein 1	772	0	0	0	0	1	1	0	0	0	hsa-miR-17-5p	-0.5	-0.5	< 0.1
CLIP4	ENST00000320081.5	CAP-GLY domain containing linker protein family, member 4	490	2	0	2	0	0	0	0	0	0	hsa-miR-519d-3p	-0.5	-0.56	0.93	2007, 2009, 2011
COMMD6	ENST00000406936.3	COMM domain containing 6	3151	0	0	0	0	2	0	1	1	2	hsa-miR-519d-3p	-0.5	-0.61	< 0.1
FAM219B	ENST00000357635.5	family with sequence similarity 219, member B	270	1	1	0	0	2	0	1	1	0	hsa-miR-519d-3p	-0.5	-0.51	0.78	2009, 2011
ITPRIPL2	ENST00000381440.3	inositol 1,4,5-trisphosphate receptor interacting protein-like 2	893	2	1	1	0	1	0	1	0	1	hsa-miR-519d-3p	-0.5	-0.52	0.99	2007, 2009, 2011
SPACA4	ENST00000321762.1	sperm acrosome associated 4	5	0	0	0	0	1	1	0	0	0	hsa-miR-17-5p	-0.49	-0.49	< 0.1
FGD4	ENST00000427716.2	FYVE, RhoGEF and PH domain containing 4	38	2	2	0	0	1	0	1	0	4	hsa-miR-17-5p	-0.49	-0.67	> 0.99	2009, 2011
ATG16L1	ENST00000392017.4	autophagy related 16-like 1 (S. cerevisiae)	552	1	1	0	0	1	0	0	1	1	hsa-miR-519d-3p	-0.49	-0.49	0.96	2007, 2009, 2011
FAM210A	ENST00000322247.3	family with sequence similarity 210, member A	222	1	1	0	0	0	0	0	0	0	hsa-miR-519d-3p	-0.49	-0.49	0.9	2009, 2011
RRAGD	ENST00000369415.4	Ras-related GTP binding D	644	2	0	2	0	3	0	2	1	3	hsa-miR-519d-3p	-0.49	-0.6	0.94	2005, 2007, 2009, 2011
RASL11B	ENST00000248706.3	RAS-like, family 11, member B	5	1	1	0	0	0	0	0	0	0	hsa-miR-17-5p	-0.49	-0.49	0.95	2005, 2007, 2009, 2011
FICD	ENST00000552695.1	FIC domain containing	54	1	1	0	0	1	0	1	0	1	hsa-miR-20b-5p	-0.49	-0.49	0.95
KCNK10	ENST00000340700.5	potassium channel, subfamily K, member 10	5	2	2	0	0	1	0	0	1	1	hsa-miR-17-5p	-0.49	-0.5	0.98	2011
CDC37L1	ENST00000381854.3	cell division cycle 37-like 1	280	1	1	0	0	0	0	0	0	1	hsa-miR-519d-3p	-0.48	-0.48	0.96	2005, 2007, 2009, 2011
SLITRK3	ENST00000475390.1	SLIT and NTRK-like family, member 3	5	2	0	2	0	2	0	0	2	0	hsa-miR-20a-5p	-0.48	-0.5	0.94	2005, 2007, 2009, 2011
SLC35E3	ENST00000398004.2	solute carrier family 35, member E3	250	0	0	0	0	2	0	2	0	0	hsa-miR-20a-5p	-0.48	-0.66	< 0.1
NUP35	ENST00000295119.4	nucleoporin 35kDa	210	1	1	0	0	0	0	0	0	0	hsa-miR-17-5p	-0.48	-0.48	0.96	2005, 2007, 2009, 2011
PRRG1	ENST00000378628.4	proline rich Gla (G-carboxyglutamic acid) 1	1122	2	1	1	0	0	0	0	0	0	hsa-miR-17-5p	-0.48	-0.48	0.97	2005, 2007, 2009, 2011
CXCL6	ENST00000226317.5	chemokine (C-X-C motif) ligand 6	26	0	0	0	0	2	0	1	1	0	hsa-miR-519d-3p	-0.47	-0.47	< 0.1
STAT3	ENST00000585517.1	signal transducer and activator of transcription 3 (acute-phase response factor)	478	2	0	2	0	1	0	1	0	0	hsa-miR-106b-5p	-0.47	-0.49	0.93	2011
DDHD1	ENST00000323669.5	DDHD domain containing 1	103	1	1	0	0	1	0	1	0	0	hsa-miR-519d-3p	-0.47	-0.49	0.96	2005, 2007, 2009, 2011
PTH	ENST00000282091.1	parathyroid hormone	5	0	0	0	0	1	0	1	0	1	hsa-miR-519d-3p	-0.47	-0.47	< 0.1
HOXB13	ENST00000290295.7	homeobox B13	80	1	1	0	0	0	0	0	0	1	hsa-miR-17-5p	-0.47	-0.47	0.51	2011
C18orf32	ENST00000579820.1	chromosome 18 open reading frame 32	733	0	0	0	0	2	1	1	0	1	hsa-miR-519d-3p	-0.47	-0.66	< 0.1
RNH1	ENST00000534797.1	ribonuclease/angiogenin inhibitor 1	11419	0	0	0	0	2	0	1	1	0	hsa-miR-519d-3p	-0.47	-0.47	0.15
CMTR2	ENST00000338099.5	cap methyltransferase 2	259	1	1	0	0	1	0	1	0	0	hsa-miR-93-5p	-0.47	-0.47	0.68	2009, 2011
COX8C	ENST00000342144.2	cytochrome c oxidase subunit VIIIC	5	1	0	1	0	0	0	0	0	1	hsa-miR-20a-5p	-0.47	-0.47	< 0.1
SEMA4B	ENST00000411539.2	sema domain, immunoglobulin domain (Ig), transmembrane domain (TM) and short cytoplasmic domain, (semaphorin) 4B	3850	1	1	0	0	0	0	0	0	0	hsa-miR-519d-3p	-0.47	-0.47	0.96	2005, 2007, 2009, 2011
MRPL43	ENST00000477279.1	mitochondrial ribosomal protein L43	502	0	0	0	0	1	1	0	0	0	hsa-miR-20b-5p	-0.47	-0.47	< 0.1
F3	ENST00000334047.7	coagulation factor III (thromboplastin, tissue factor)	13568	1	1	0	0	0	0	0	0	1	hsa-miR-106a-5p	-0.47	-0.47	0.95	2005, 2007, 2009, 2011
CFL2	ENST00000341223.3	cofilin 2 (muscle)	902	2	0	2	0	0	0	0	0	1	hsa-miR-20a-5p	-0.46	-0.61	0.84	2011
CTSA	ENST00000372484.3	cathepsin A	3915	1	1	0	0	0	0	0	0	0	hsa-miR-519d-3p	-0.46	-0.46	0.65	2009, 2011
FCHO2	ENST00000430046.2	FCH domain only 2	158	2	0	2	0	0	0	0	0	1	hsa-miR-519d-3p	-0.46	-0.46	0.92	2005, 2007, 2009, 2011
NABP1	ENST00000410026.2	nucleic acid binding protein 1	938	1	0	1	0	2	0	1	1	2	hsa-miR-20a-5p	-0.46	-0.49	0.75	2007, 2009, 2011
CD69	ENST00000228434.3	CD69 molecule	5	1	1	0	0	0	0	0	0	0	hsa-miR-17-5p	-0.46	-0.46	0.9	2005, 2007, 2009, 2011
ZFP3	ENST00000318833.3	ZFP3 zinc finger protein	29	2	0	2	0	0	0	0	0	0	hsa-miR-20a-5p	-0.46	-0.46	0.86	2011
SQSTM1	ENST00000389805.4	sequestosome 1	5047	1	1	0	0	0	0	0	0	2	hsa-miR-519d-3p	-0.46	-0.49	0.95	2005, 2007, 2009, 2011

## Sheet: hsa-miR-125b
Target gene	Representative transcript	Gene name	3P-seq tags + 5	Conserved sites total	Conserved 8mer sites	Conserved 7mer-m8 sites	Conserved 7mer-A1 sites	Poorly conserved sites total	Poorly conserved 8mer sites	Poorly conserved 7mer-m8 sites	Poorly conserved 7mer-A1 sites	6mer sites	Representative miRNA	Cumulative weighted context++ score	Total context++ score	Aggregate PCT	Previous TargetScan publication(s)
FAM169B	ENST00000558256.1	family with sequence similarity 169, member B	5	2	1	1	0	1	1	0	0	0	hsa-miR-125a-5p	-1.4	-1.4	0.23	2011
MTFP1	ENST00000266263.5	mitochondrial fission process 1	2373	0	0	0	0	2	2	0	0	0	hsa-miR-4319	-1.03	-1.03	< 0.1
ARMC7	ENST00000245543.1	armadillo repeat containing 7	64	0	0	0	0	4	2	0	2	0	hsa-miR-125a-5p	-0.94	-0.94	< 0.1
EPO	ENST00000252723.2	erythropoietin	181	0	0	0	0	3	1	1	1	0	hsa-miR-4319	-0.93	-0.93	< 0.1	2011
RP4-539M6.19	ENST00000439838.1	Uncharacterized protein	2373	0	0	0	0	2	2	0	0	0	hsa-miR-4319	-0.92	-0.92	< 0.1
CXCL13	ENST00000286758.4	chemokine (C-X-C motif) ligand 13	5	0	0	0	0	2	1	0	1	0	hsa-miR-125b-5p	-0.84	-0.84	< 0.1
DRAM2	ENST00000286692.4	DNA-damage regulated autophagy modulator 2	184	1	1	0	0	0	0	0	0	0	hsa-miR-125b-5p	-0.8	-0.8	0.94	2007, 2009, 2011
GCNT1	ENST00000376730.4	glucosaminyl (N-acetyl) transferase 1, core 2	93	2	2	0	0	0	0	0	0	0	hsa-miR-125a-5p	-0.79	-0.92	> 0.99	2009, 2011
RFXANK	ENST00000353145.1	regulatory factor X-associated ankyrin-containing protein	2548	1	1	0	0	0	0	0	0	0	hsa-miR-125a-5p	-0.79	-0.79	0.91	2011
RTP1	ENST00000312295.4	receptor (chemosensory) transporter protein 1	5	0	0	0	0	3	1	2	0	0	hsa-miR-125a-5p	-0.76	-0.76	< 0.1
C15orf53	ENST00000318792.1	chromosome 15 open reading frame 53	5	0	0	0	0	3	0	3	0	1	hsa-miR-125b-5p	-0.74	-0.74	0.11
NLRC5	ENST00000436936.1	NLR family, CARD domain containing 5	47	1	1	0	0	2	1	1	0	0	hsa-miR-4319	-0.74	-0.74	< 0.1
TRIM71	ENST00000383763.5	tripartite motif containing 71, E3 ubiquitin protein ligase	67	2	1	0	1	2	1	0	1	0	hsa-miR-125a-5p	-0.74	-0.74	> 0.99	2007, 2009, 2011
BAK1	ENST00000442998.2	BCL2-antagonist/killer 1	15	1	1	0	0	2	0	1	1	1	hsa-miR-125b-5p	-0.73	-0.73	0.96	2005, 2007, 2009, 2011
TMLHE	ENST00000334398.3	trimethyllysine hydroxylase, epsilon	5	0	0	0	0	3	2	0	1	0	hsa-miR-125a-5p	-0.73	-0.73	< 0.1
SWSAP1	ENST00000312423.2	SWIM-type zinc finger 7 associated protein 1	55	1	1	0	0	0	0	0	0	0	hsa-miR-125b-5p	-0.73	-0.73	0.45	2009, 2011
NPL	ENST00000367553.1	N-acetylneuraminate pyruvate lyase (dihydrodipicolinate synthase)	19	1	1	0	0	0	0	0	0	1	hsa-miR-125b-5p	-0.72	-0.72	0.81	2009, 2011
ACHE	ENST00000302913.4	acetylcholinesterase	14	2	2	0	0	0	0	0	0	1	hsa-miR-4319	-0.72	-0.74	0.8	2009, 2011
C19orf54	ENST00000470681.1	chromosome 19 open reading frame 54	18	1	1	0	0	1	0	1	0	2	hsa-miR-125b-5p	-0.71	-0.71	0.43	2009, 2011
BIN2	ENST00000452142.2	bridging integrator 2	5	1	1	0	0	0	0	0	0	0	hsa-miR-125b-5p	-0.7	-0.7	0.21	2009, 2011
ARID3B	ENST00000346246.5	AT rich interactive domain 3B (BRIGHT-like)	11	3	1	1	1	3	0	3	0	1	hsa-miR-4319	-0.7	-0.7	> 0.99	2005, 2007, 2009, 2011
TSNARE1	ENST00000519651.1	t-SNARE domain containing 1	11	2	2	0	0	0	0	0	0	0	hsa-miR-125a-5p	-0.7	-0.7	0.84
RAB3D	ENST00000222120.3	RAB3D, member RAS oncogene family	111	2	0	1	1	1	1	0	0	0	hsa-miR-125b-5p	-0.7	-0.71	0.95	2005, 2007, 2009, 2011
C19orf38	ENST00000397820.4	chromosome 19 open reading frame 38	18	1	1	0	0	0	0	0	0	0	hsa-miR-4319	-0.7	-0.7	0.93	2011
SAA4	ENST00000278222.4	serum amyloid A4, constitutive	5	0	0	0	0	1	1	0	0	0	hsa-miR-4319	-0.7	-0.7	< 0.1
SERTAD3	ENST00000392028.4	SERTA domain containing 3	765	1	1	0	0	0	0	0	0	1	hsa-miR-4319	-0.7	-0.7	0.89	2005, 2007, 2009, 2011
STARD13	ENST00000336934.5	StAR-related lipid transfer (START) domain containing 13	314	2	1	0	1	2	1	0	1	0	hsa-miR-125b-5p	-0.69	-0.81	0.92	2005, 2007, 2009, 2011
ZNF543	ENST00000321545.4	zinc finger protein 543	51	0	0	0	0	2	2	0	0	0	hsa-miR-4319	-0.69	-0.78	< 0.1
HTATIP2	ENST00000451739.2	HIV-1 Tat interactive protein 2, 30kDa	380	0	0	0	0	1	1	0	0	1	hsa-miR-125b-5p	-0.69	-0.69	< 0.1
KCNIP3	ENST00000295225.5	Kv channel interacting protein 3, calsenilin	555	1	1	0	0	2	0	1	1	0	hsa-miR-4319	-0.69	-0.69	0.94	2007, 2009, 2011
SSTR3	ENST00000328544.3	somatostatin receptor 3	5	2	2	0	0	1	0	1	0	2	hsa-miR-4319	-0.68	-0.68	> 0.99	2011
KLF13	ENST00000307145.3	Kruppel-like factor 13	5	1	1	0	0	2	0	2	0	1	hsa-miR-4319	-0.68	-0.68	0.97	2005, 2007, 2009, 2011
SLC25A35	ENST00000577745.1	solute carrier family 25, member 35	376	2	0	2	0	0	0	0	0	0	hsa-miR-125b-5p	-0.68	-0.68	0.95
RIN3	ENST00000216487.7	Ras and Rab interactor 3	38	1	0	1	0	2	1	1	0	0	hsa-miR-4319	-0.67	-0.67	0.3
NCR3LG1	ENST00000338965.4	natural killer cell cytotoxicity receptor 3 ligand 1	214	0	0	0	0	4	3	1	0	1	hsa-miR-4319	-0.67	-0.67	< 0.1
ZFP62	ENST00000512132.1	ZFP62 zinc finger protein	170	3	0	0	3	0	0	0	0	1	hsa-miR-125b-5p	-0.67	-0.67	> 0.99	2011
C17orf51	ENST00000391411.5	chromosome 17 open reading frame 51	464	0	0	0	0	6	0	5	1	0	hsa-miR-4319	-0.67	-0.67	< 0.1
RAD54L2	ENST00000409535.2	RAD54-like 2 (S. cerevisiae)	215	1	0	1	0	3	0	0	3	2	hsa-miR-125b-5p	-0.65	-0.65	0.71
ZNF814	ENST00000596604.1	zinc finger protein 814	17	0	0	0	0	1	1	0	0	0	hsa-miR-125a-5p	-0.65	-0.65	< 0.1
KBTBD4	ENST00000450908.1	HCG1992246; KBTBD4 protein; Uncharacterized protein	5	0	0	0	0	1	1	0	0	0	hsa-miR-125b-5p	-0.64	-0.64	< 0.1
TNFSF4	ENST00000367718.1	tumor necrosis factor (ligand) superfamily, member 4	85	2	1	1	0	0	0	0	0	0	hsa-miR-4319	-0.64	-0.74	0.97	2005, 2007, 2009, 2011
MRAP	ENST00000399784.2	melanocortin 2 receptor accessory protein	5	0	0	0	0	1	1	0	0	0	hsa-miR-125b-5p	-0.64	-0.64	< 0.1
TOR2A	ENST00000458505.3	torsin family 2, member A	75	1	1	0	0	0	0	0	0	0	hsa-miR-125b-5p	-0.64	-0.64	0.94	2011
PPP1R12B	ENST00000608999.1	protein phosphatase 1, regulatory subunit 12B	18	1	1	0	0	4	0	2	2	4	hsa-miR-125b-5p	-0.63	-0.82	< 0.1	2009
TMEM177	ENST00000401466.1	transmembrane protein 177	109	0	0	0	0	1	1	0	0	1	hsa-miR-125b-5p	-0.63	-0.66	< 0.1
DOCK3	ENST00000266037.9	dedicator of cytokinesis 3	47	3	0	1	2	0	0	0	0	1	hsa-miR-4319	-0.62	-0.62	0.97	2005, 2007, 2009, 2011
VPS4B	ENST00000238497.5	vacuolar protein sorting 4 homolog B (S. cerevisiae)	180	1	1	0	0	1	0	0	1	0	hsa-miR-125b-5p	-0.62	-0.62	0.7	2005, 2007, 2009, 2011
OSBPL9	ENST00000371710.3	oxysterol binding protein-like 9	4836	1	1	0	0	0	0	0	0	1	hsa-miR-4319	-0.62	-0.62	0.97	2005, 2007, 2009, 2011
NEU1	ENST00000375631.4	sialidase 1 (lysosomal sialidase)	6000	1	1	0	0	0	0	0	0	0	hsa-miR-125a-5p	-0.62	-0.62	0.89	2011
LYZL6	ENST00000293274.4	lysozyme-like 6	5	0	0	0	0	1	1	0	0	0	hsa-miR-125b-5p	-0.62	-0.62	< 0.1
C1orf147	ENST00000367119.1	chromosome 1 open reading frame 147	5	0	0	0	0	3	1	1	1	0	hsa-miR-125a-5p	-0.61	-0.61	< 0.1
EIF1AD	ENST00000526451.1	eukaryotic translation initiation factor 1A domain containing	359	1	1	0	0	0	0	0	0	0	hsa-miR-4319	-0.61	-0.61	0.71	2005, 2007, 2009, 2011
AC016559.1	ENST00000594347.1	Uncharacterized protein	15	0	0	0	0	2	2	0	0	2	hsa-miR-125a-5p	-0.61	-0.61	< 0.1
LFNG	ENST00000402045.1	LFNG O-fucosylpeptide 3-beta-N-acetylglucosaminyltransferase	346	1	1	0	0	0	0	0	0	0	hsa-miR-125a-5p	-0.61	-0.63	0.96	2005, 2007, 2009, 2011
SLC26A6	ENST00000420764.2	solute carrier family 26 (anion exchanger), member 6	529	1	1	0	0	0	0	0	0	0	hsa-miR-125b-5p	-0.61	-0.61	0.83	2009, 2011
NECAB3	ENST00000246190.6	N-terminal EF-hand calcium binding protein 3	154	2	1	1	0	1	0	0	1	4	hsa-miR-125a-5p	-0.61	-0.81	> 0.99	2005, 2007, 2009, 2011
FLJ45079	ENST00000374983.2		5	0	0	0	0	3	2	1	0	0	hsa-miR-4319	-0.61	-0.61	< 0.1
AC013269.5	ENST00000409259.1	Uncharacterized protein	5	0	0	0	0	3	1	1	1	0	hsa-miR-4319	-0.6	-0.6	< 0.1
ACCSL	ENST00000378832.1	1-aminocyclopropane-1-carboxylate synthase homolog (Arabidopsis)(non-functional)-like	5	0	0	0	0	1	1	0	0	0	hsa-miR-4319	-0.6	-0.6	< 0.1
C1orf210	ENST00000523677.1	chromosome 1 open reading frame 210	43	1	1	0	0	0	0	0	0	0	hsa-miR-4319	-0.6	-0.6	0.95	2009, 2011
TTPA	ENST00000260116.4	tocopherol (alpha) transfer protein	5	1	1	0	0	0	0	0	0	0	hsa-miR-125b-5p	-0.6	-0.6	0.93	2011
FBXW4	ENST00000331272.7	F-box and WD repeat domain containing 4	5	1	1	0	0	0	0	0	0	0	hsa-miR-125a-5p	-0.6	-0.6	0.95	2005, 2007, 2009, 2011
PSMB8	ENST00000395339.3	proteasome (prosome, macropain) subunit, beta type, 8	18	1	1	0	0	0	0	0	0	0	hsa-miR-4319	-0.6	-0.6	0.73	2011
CD5L	ENST00000368174.4	CD5 molecule-like	5	0	0	0	0	2	1	0	1	0	hsa-miR-125a-5p	-0.59	-0.59	< 0.1
ENTPD1	ENST00000371207.3	ectonucleoside triphosphate diphosphohydrolase 1	15	1	0	1	0	2	0	0	2	1	hsa-miR-125b-5p	-0.59	-0.81	0.31	2009, 2011
KIAA1841	ENST00000402291.1	KIAA1841	62	1	1	0	0	1	0	1	0	1	hsa-miR-125a-5p	-0.59	-0.59	0.96	2011
VNN3	ENST00000392393.3	vanin 3	5	0	0	0	0	1	1	0	0	0	hsa-miR-125b-5p	-0.58	-0.58	ORF
ZNF460	ENST00000360338.3	zinc finger protein 460	164	1	1	0	0	3	1	1	1	2	hsa-miR-125a-5p	-0.58	-0.62	< 0.1	2011
C6orf47	ENST00000375911.1	chromosome 6 open reading frame 47	38	1	1	0	0	0	0	0	0	0	hsa-miR-125b-5p	-0.58	-0.58	0.94	2011
DUS1L	ENST00000306796.5	dihydrouridine synthase 1-like (S. cerevisiae)	36	1	1	0	0	0	0	0	0	0	hsa-miR-4319	-0.57	-0.57	ORF	2009, 2011
PRELID2	ENST00000334744.4	PRELI domain containing 2	63	0	0	0	0	3	2	1	0	2	hsa-miR-125a-5p	-0.57	-0.71	< 0.1
ARHGAP40	ENST00000373345.4	Rho GTPase activating protein 40	5	0	0	0	0	3	2	1	0	0	hsa-miR-125b-5p	-0.57	-0.57	< 0.1
TET2	ENST00000545826.1	tet methylcytosine dioxygenase 2	558	3	0	1	2	0	0	0	0	1	hsa-miR-125a-5p	-0.57	-0.57	0.91	2011
TRIAP1	ENST00000546954.1	TP53 regulated inhibitor of apoptosis 1	2541	1	1	0	0	0	0	0	0	0	hsa-miR-125b-5p	-0.57	-0.57	0.68	2007, 2009, 2011
IRF4	ENST00000380956.4	interferon regulatory factor 4	10	1	1	0	0	1	0	1	0	0	hsa-miR-4319	-0.56	-0.56	0.97	2005, 2007, 2009, 2011
PODXL	ENST00000541194.1	podocalyxin-like	2928	2	1	1	0	1	0	1	0	0	hsa-miR-4319	-0.56	-0.57	0.99	2005, 2007, 2009, 2011
CCNJ	ENST00000265992.5	cyclin J	5	1	1	0	0	0	0	0	0	0	hsa-miR-125a-5p	-0.56	-0.56	0.96	2005, 2007, 2009, 2011
ASPHD1	ENST00000483405.1	aspartate beta-hydroxylase domain containing 1	108	0	0	0	0	1	1	0	0	0	hsa-miR-125b-5p	-0.56	-0.56	< 0.1	2009, 2011
HDDC3	ENST00000559898.1	HD domain containing 3	1127	1	1	0	0	1	0	0	1	0	hsa-miR-4319	-0.56	-0.57	< 0.1	2009, 2011
BMF	ENST00000220446.4	Bcl2 modifying factor	179	2	1	1	0	1	0	1	0	1	hsa-miR-125a-5p	-0.56	-0.75	> 0.99	2005, 2007, 2009, 2011
TCTA	ENST00000273590.3	T-cell leukemia translocation altered	204	0	0	0	0	2	1	1	0	1	hsa-miR-125b-5p	-0.55	-0.55	< 0.1
TXNRD3	ENST00000518740.1	thioredoxin reductase 3	272	0	0	0	0	1	1	0	0	0	hsa-miR-125b-5p	-0.55	-0.55	< 0.1
CDH5	ENST00000341529.3	cadherin 5, type 2 (vascular endothelium)	8	2	1	0	1	0	0	0	0	0	hsa-miR-125b-5p	-0.55	-0.55	0.96	2009, 2011
PCTP	ENST00000576183.1	phosphatidylcholine transfer protein	476	1	1	0	0	0	0	0	0	0	hsa-miR-125a-5p	-0.55	-0.61	0.89	2005, 2007, 2009, 2011
ABTB1	ENST00000393363.3	ankyrin repeat and BTB (POZ) domain containing 1	180	1	1	0	0	0	0	0	0	0	hsa-miR-4319	-0.55	-0.55	0.96	2007, 2009, 2011
MAP2K7	ENST00000397981.3	mitogen-activated protein kinase kinase 7	164	1	0	1	0	3	0	1	2	1	hsa-miR-4319	-0.55	-0.55	0.91	2005, 2007, 2009, 2011
ATP6AP1L	ENST00000380167.4	ATPase, H+ transporting, lysosomal accessory protein 1-like	56	0	0	0	0	1	1	0	0	0	hsa-miR-125a-5p	-0.55	-0.55	< 0.1
TMEM168	ENST00000312814.6	transmembrane protein 168	195	2	0	1	1	0	0	0	0	2	hsa-miR-125b-5p	-0.55	-0.64	0.98	2007, 2009, 2011
IL31	ENST00000377035.1	interleukin 31	5	0	0	0	0	1	1	0	0	0	hsa-miR-125a-5p	-0.55	-0.55	< 0.1
PLEKHA8	ENST00000449726.1	pleckstrin homology domain containing, family A (phosphoinositide binding specific) member 8	661	2	0	1	1	0	0	0	0	2	hsa-miR-125b-5p	-0.55	-0.57	0.98	2011
SYT2	ENST00000367267.1	synaptotagmin II	5	1	0	1	0	3	1	2	0	2	hsa-miR-4319	-0.55	-0.55	0.45	2011
SLC39A9	ENST00000031146.4	solute carrier family 39, member 9	824	1	1	0	0	0	0	0	0	2	hsa-miR-125a-5p	-0.54	-0.55	0.96	2005, 2007, 2009, 2011
GEMIN2	ENST00000396249.2	gem (nuclear organelle) associated protein 2	106	0	0	0	0	1	1	0	0	0	hsa-miR-4319	-0.54	-0.57	< 0.1
OLFML2A	ENST00000288815.5	olfactomedin-like 2A	155	2	1	1	0	1	0	1	0	0	hsa-miR-125b-5p	-0.54	-0.54	0.99	2005, 2007, 2009, 2011
TSEN54	ENST00000333213.6	TSEN54 tRNA splicing endonuclease subunit	81	1	1	0	0	0	0	0	0	0	hsa-miR-125b-5p	-0.54	-0.54	0.74	2005, 2007, 2009, 2011
AL049840.1	ENST00000429169.1	Uncharacterized protein; cDNA FLJ53535	5	0	0	0	0	1	1	0	0	0	hsa-miR-125b-5p	-0.54	-0.54	< 0.1
AL591479.1	ENST00000594172.1	Uncharacterized protein	5	0	0	0	0	2	1	1	0	1	hsa-miR-125b-5p	-0.53	-0.53	< 0.1
CCR5	ENST00000292303.4	chemokine (C-C motif) receptor 5 (gene/pseudogene)	5	0	0	0	0	2	1	0	1	1	hsa-miR-125b-5p	-0.53	-0.53	< 0.1
TIFAB	ENST00000537858.1	TRAF-interacting protein with forkhead-associated domain, family member B	5	1	0	1	0	3	2	1	0	1	hsa-miR-125b-5p	-0.53	-0.53	0.33
KHNYN	ENST00000251343.5	KH and NYN domain containing	421	1	0	1	0	1	0	0	1	1	hsa-miR-4319	-0.53	-0.53	0.82	2005, 2007, 2009, 2011

## Sheet: hsa-miR-130b
Target gene	Representative transcript	Gene name	3P-seq tags + 5	Conserved sites total	Conserved 8mer sites	Conserved 7mer-m8 sites	Conserved 7mer-A1 sites	Poorly conserved sites total	Poorly conserved 8mer sites	Poorly conserved 7mer-m8 sites	Poorly conserved 7mer-A1 sites	6mer sites	Representative miRNA	Cumulative weighted context++ score	Total context++ score	Aggregate PCT	Previous TargetScan publication(s)
PDZD11	ENST00000239666.4	PDZ domain containing 11	144	0	0	0	0	3	1	1	1	0	hsa-miR-301b-3p	-1.23	-1.25	< 0.1
SLAIN1	ENST00000418532.1	SLAIN motif family, member 1	842	3	1	2	0	0	0	0	0	0	hsa-miR-3666	-1.21	-1.23	0.98	2007, 2009, 2011
MDM4	ENST00000391947.2	Mdm4 p53 binding protein homolog (mouse)	443	2	1	1	0	3	0	1	2	2	hsa-miR-130a-3p	-1	-1.12	0.95	2011
KLF7	ENST00000309446.6	Kruppel-like factor 7 (ubiquitous)	737	2	1	0	1	1	0	0	1	1	hsa-miR-130a-3p	-0.89	-0.9	> 0.99
PAN3	ENST00000282391.5	PAN3 poly(A) specific ribonuclease subunit homolog (S. cerevisiae)	361	3	1	1	1	0	0	0	0	0	hsa-miR-301a-3p	-0.88	-0.88	0.98	2005, 2007, 2009, 2011
CHST1	ENST00000308064.2	carbohydrate (keratan sulfate Gal-6) sulfotransferase 1	5	2	1	1	0	0	0	0	0	0	hsa-miR-3666	-0.84	-0.84	> 0.99	2005, 2007, 2009, 2011
ENPP5	ENST00000371383.2	ectonucleotide pyrophosphatase/phosphodiesterase 5 (putative)	15	2	1	1	0	1	0	1	0	2	hsa-miR-130b-3p	-0.83	-0.92	0.99	2005, 2007, 2009, 2011
FBXO28	ENST00000424254.2	F-box protein 28	461	4	1	3	0	0	0	0	0	2	hsa-miR-454-3p	-0.83	-1.15	> 0.99	2005, 2007, 2009, 2011
MYBL1	ENST00000522677.3	v-myb avian myeloblastosis viral oncogene homolog-like 1	53	3	2	1	0	1	0	1	0	1	hsa-miR-4295	-0.81	-0.81	> 0.99	2007, 2009, 2011
ACVR1	ENST00000263640.3	activin A receptor, type I	1523	2	1	1	0	0	0	0	0	1	hsa-miR-130b-3p	-0.8	-0.8	0.98	2005, 2007, 2009, 2011
IRF1	ENST00000245414.4	interferon regulatory factor 1	266	2	1	0	1	2	0	1	1	1	hsa-miR-4295	-0.79	-0.86	> 0.99	2005, 2007, 2009, 2011
SYBU	ENST00000533895.1	syntabulin (syntaxin-interacting)	83	2	1	1	0	0	0	0	0	0	hsa-miR-4295	-0.79	-0.79	0.84	2005, 2007, 2009, 2011
CPEB1	ENST00000450751.2	cytoplasmic polyadenylation element binding protein 1	5	2	0	2	0	1	0	0	1	1	hsa-miR-130b-3p	-0.78	-0.78	0.97	2005, 2007, 2009, 2011
RTCA	ENST00000370128.4	RNA 3'-terminal phosphate cyclase	1093	1	1	0	0	0	0	0	0	0	hsa-miR-301b-3p	-0.77	-0.77	0.95	2009, 2011
RPS6KA5	ENST00000261991.3	ribosomal protein S6 kinase, 90kDa, polypeptide 5	64	3	0	3	0	3	0	3	0	3	hsa-miR-130a-3p	-0.73	-1.15	0.98
DYNLL2	ENST00000579991.2	dynein, light chain, LC8-type 2	1162	2	1	1	0	1	0	1	0	2	hsa-miR-4295	-0.73	-0.79	> 0.99	2007, 2011
MAF	ENST00000393350.1	v-maf avian musculoaponeurotic fibrosarcoma oncogene homolog	608	2	1	0	1	1	0	1	0	1	hsa-miR-130a-3p	-0.72	-0.73	0.98	2007, 2009, 2011
KRTAP26-1	ENST00000360542.3	keratin associated protein 26-1	5	0	0	0	0	1	1	0	0	0	hsa-miR-130a-3p	-0.72	-0.72	< 0.1
SBF2	ENST00000256190.8	SET binding factor 2	65	3	1	1	1	0	0	0	0	1	hsa-miR-301b-3p	-0.72	-0.72	> 0.99	2011
RNF38	ENST00000259605.6	ring finger protein 38	348	3	0	2	1	0	0	0	0	0	hsa-miR-130b-3p	-0.72	-0.74	0.97	2005, 2007, 2009, 2011
C12orf75	ENST00000443585.1	chromosome 12 open reading frame 75	6680	0	0	0	0	1	1	0	0	0	hsa-miR-130b-3p	-0.7	-0.71	< 0.1
TSHZ1	ENST00000322038.5	teashirt zinc finger homeobox 1	174	3	1	0	2	0	0	0	0	0	hsa-miR-4295	-0.7	-0.78	0.98	2007, 2009, 2011
CBY1	ENST00000216029.3	chibby homolog 1 (Drosophila)	27	0	0	0	0	1	1	0	0	1	hsa-miR-130b-3p	-0.69	-0.69	< 0.1
NFIA	ENST00000403491.3	nuclear factor I/A	5	2	0	0	2	0	0	0	0	4	hsa-miR-4295	-0.69	-0.69	0.95	2011
POP7	ENST00000303151.4	processing of precursor 7, ribonuclease P/MRP subunit (S. cerevisiae)	2438	0	0	0	0	1	1	0	0	0	hsa-miR-301a-3p	-0.68	-0.68	< 0.1
EREG	ENST00000244869.2	epiregulin	5	2	0	2	0	0	0	0	0	1	hsa-miR-130a-3p	-0.68	-0.68	0.96	2005, 2007, 2009, 2011
RAI2	ENST00000415486.3	retinoic acid induced 2	46	1	1	0	0	0	0	0	0	0	hsa-miR-130a-3p	-0.68	-0.68	< 0.1	2007, 2011
SKIDA1	ENST00000449193.2	SKI/DACH domain containing 1	18	4	0	3	1	0	0	0	0	0	hsa-miR-454-3p	-0.67	-1.08	> 0.99	2005, 2007, 2009, 2011
SRSF2	ENST00000392485.2	serine/arginine-rich splicing factor 2	9241	1	0	0	1	2	0	1	1	2	hsa-miR-130a-3p	-0.67	-0.69	0.88	2005, 2007, 2009, 2011
FRZB	ENST00000295113.4	frizzled-related protein	43	1	1	0	0	1	0	1	0	1	hsa-miR-4295	-0.67	-0.73	0.95	2009, 2011
ZBTB18	ENST00000358704.4	zinc finger and BTB domain containing 18	935	2	0	2	0	0	0	0	0	1	hsa-miR-130a-3p	-0.67	-0.67	0.94	2005, 2007, 2009, 2011
IGF1	ENST00000337514.6	insulin-like growth factor 1 (somatomedin C)	19	2	1	1	0	0	0	0	0	4	hsa-miR-130b-3p	-0.66	-0.97	0.99	2009, 2011
WDR20	ENST00000335263.5	WD repeat domain 20	288	2	0	2	0	0	0	0	0	1	hsa-miR-301a-3p	-0.65	-0.65	0.9	2005, 2007, 2009, 2011
FICD	ENST00000552695.1	FIC domain containing	54	2	1	1	0	1	0	1	0	1	hsa-miR-454-3p	-0.64	-0.64	0.73
C7orf60	ENST00000297145.4	chromosome 7 open reading frame 60	39	2	0	2	0	1	0	1	0	2	hsa-miR-454-3p	-0.63	-0.63	0.86	2005, 2007, 2009, 2011
HABP4	ENST00000375251.3	hyaluronan binding protein 4	467	1	0	1	0	1	0	1	0	1	hsa-miR-301a-3p	-0.63	-0.72	0.8	2005, 2007, 2009, 2011
MMGT1	ENST00000305963.2	membrane magnesium transporter 1	113	1	1	0	0	0	0	0	0	0	hsa-miR-130a-3p	-0.62	-0.62	0.94	2007, 2009, 2011
SH3D19	ENST00000409598.4	SH3 domain containing 19	245	1	1	0	0	0	0	0	0	1	hsa-miR-301b-3p	-0.61	-0.62	0.96	2007, 2009, 2011
GJA1	ENST00000282561.3	gap junction protein, alpha 1, 43kDa	1732	2	1	1	0	0	0	0	0	0	hsa-miR-130a-3p	-0.61	-0.61	0.47	2005, 2007, 2009, 2011
VPS37A	ENST00000324849.4	vacuolar protein sorting 37 homolog A (S. cerevisiae)	339	2	0	1	1	0	0	0	0	1	hsa-miR-130a-3p	-0.61	-0.62	0.92	2007, 2009, 2011
HPRT1	ENST00000298556.7	hypoxanthine phosphoribosyltransferase 1	490	1	1	0	0	0	0	0	0	0	hsa-miR-130a-3p	-0.61	-0.61	0.43	2009, 2011
G0S2	ENST00000367029.4	G0/G1switch 2	5	0	0	0	0	1	1	0	0	0	hsa-miR-3666	-0.61	-0.61	< 0.1
BTG1	ENST00000256015.3	B-cell translocation gene 1, anti-proliferative	1677	1	1	0	0	0	0	0	0	0	hsa-miR-4295	-0.6	-0.6	0.95	2005, 2007, 2009, 2011
TMEM55A	ENST00000285419.3	transmembrane protein 55A	151	1	1	0	0	0	0	0	0	0	hsa-miR-301a-3p	-0.6	-0.6	0.95	2009, 2011
PPARG	ENST00000397000.1	peroxisome proliferator-activated receptor gamma	861	1	1	0	0	0	0	0	0	0	hsa-miR-130a-3p	-0.6	-0.6	0.78	2007, 2009, 2011
CALM2	ENST00000272298.7	calmodulin 2 (phosphorylase kinase, delta)	22519	1	1	0	0	0	0	0	0	0	hsa-miR-130a-3p	-0.59	-0.59	0.87	2005, 2007, 2009, 2011
CCDC126	ENST00000307471.3	coiled-coil domain containing 126	846	1	1	0	0	0	0	0	0	0	hsa-miR-130a-3p	-0.59	-0.59	0.86	2007, 2009, 2011
DDX6	ENST00000264018.4	DEAD (Asp-Glu-Ala-Asp) box helicase 6	11	2	1	1	0	2	0	1	1	0	hsa-miR-130b-3p	-0.59	-0.64	0.95	2005, 2007, 2009, 2011
CPPED1	ENST00000381774.4	calcineurin-like phosphoesterase domain containing 1	511	0	0	0	0	2	1	0	1	2	hsa-miR-130b-3p	-0.59	-0.82	< 0.1
LSMEM1	ENST00000312849.4	leucine-rich single-pass membrane protein 1	10	0	0	0	0	1	1	0	0	1	hsa-miR-130b-3p	-0.59	-0.59	< 0.1
ZMAT3	ENST00000311417.2	zinc finger, matrin-type 3	459	1	1	0	0	1	1	0	0	4	hsa-miR-130b-3p	-0.59	-0.61	0.92	2011
CD69	ENST00000228434.3	CD69 molecule	5	1	1	0	0	0	0	0	0	2	hsa-miR-130b-3p	-0.59	-0.59	0.17	2005, 2007, 2009, 2011
ESR1	ENST00000440973.1	estrogen receptor 1	5	2	0	1	1	1	0	1	0	1	hsa-miR-301b-3p	-0.58	-0.58	0.92	2005, 2007, 2009, 2011
RAP2C	ENST00000342983.2	RAP2C, member of RAS oncogene family	604	2	1	1	0	0	0	0	0	0	hsa-miR-130a-3p	-0.58	-0.61	0.45	2005, 2007, 2009, 2011
PMEPA1	ENST00000341744.3	prostate transmembrane protein, androgen induced 1	736	1	1	0	0	0	0	0	0	0	hsa-miR-130a-3p	-0.58	-0.59	0.95	2005, 2007, 2009, 2011
TSC1	ENST00000298552.3	tuberous sclerosis 1	838	2	2	0	0	2	0	1	1	0	hsa-miR-130a-3p	-0.58	-0.64	0.98	2011
ZNF3	ENST00000424697.1	zinc finger protein 3	671	1	1	0	0	1	0	0	1	0	hsa-miR-4295	-0.58	-0.58	< 0.1	2005, 2007, 2009, 2011
KCNJ10	ENST00000368089.3	potassium inwardly-rectifying channel, subfamily J, member 10	5	1	0	1	0	1	1	0	0	0	hsa-miR-130a-3p	-0.57	-0.57	0.75	2011
TFB1M	ENST00000367166.4	transcription factor B1, mitochondrial	304	0	0	0	0	1	1	0	0	0	hsa-miR-130b-3p	-0.57	-0.57	< 0.1
C2ORF15	ENST00000302513.2	Uncharacterized protein C2orf15	166	0	0	0	0	1	1	0	0	1	hsa-miR-130a-3p	-0.57	-0.57	< 0.1
PIGA	ENST00000542278.1	phosphatidylinositol glycan anchor biosynthesis, class A	104	2	0	2	0	2	0	1	1	0	hsa-miR-454-3p	-0.57	-0.58	0.86	2011
TES	ENST00000358204.4	testis derived transcript (3 LIM domains)	34	1	0	1	0	1	0	0	1	0	hsa-miR-301b-3p	-0.57	-0.57	0.73	2005, 2007, 2011
C4orf36	ENST00000473559.1	chromosome 4 open reading frame 36	5	1	1	0	0	0	0	0	0	0	hsa-miR-130a-3p	-0.56	-0.56	< 0.1
PURG	ENST00000475541.1	purine-rich element binding protein G	29	2	2	0	0	0	0	0	0	2	hsa-miR-130a-3p	-0.56	-0.84	0.92	2009, 2011
TROVE2	ENST00000432079.1	TROVE domain family, member 2	380	1	0	0	1	3	0	2	1	1	hsa-miR-130a-3p	-0.56	-0.76	0.7	2009, 2011
LDLR	ENST00000558518.1	low density lipoprotein receptor	1462	3	0	3	0	1	0	1	0	1	hsa-miR-130a-3p	-0.56	-0.71	0.99	2011
EPB41L5	ENST00000443902.2	erythrocyte membrane protein band 4.1 like 5	108	0	0	0	0	4	1	2	1	2	hsa-miR-130a-3p	-0.56	-0.59	0.53
SEC23B	ENST00000336714.3	Sec23 homolog B (S. cerevisiae)	1829	0	0	0	0	1	1	0	0	3	hsa-miR-130a-3p	-0.56	-0.57	< 0.1
ULK2	ENST00000395544.4	unc-51 like autophagy activating kinase 2	489	1	1	0	0	0	0	0	0	1	hsa-miR-130b-3p	-0.56	-0.57	0.96	2005, 2007, 2009, 2011
RRAGD	ENST00000369415.4	Ras-related GTP binding D	644	2	1	1	0	1	0	1	0	1	hsa-miR-301b-3p	-0.56	-0.68	0.95	2009, 2011
VSTM2A	ENST00000407838.3	V-set and transmembrane domain containing 2A	5	0	0	0	0	1	1	0	0	0	hsa-miR-130a-3p	-0.56	-0.56	< 0.1
KRT76	ENST00000332411.2	keratin 76	5	0	0	0	0	2	0	2	0	0	hsa-miR-301b-3p	-0.56	-0.56	< 0.1
CBFB	ENST00000290858.6	core-binding factor, beta subunit	3904	1	1	0	0	0	0	0	0	1	hsa-miR-130a-3p	-0.55	-0.59	0.82	2009, 2011
TGFBR2	ENST00000359013.4	transforming growth factor, beta receptor II (70/80kDa)	2168	2	0	2	0	0	0	0	0	2	hsa-miR-301a-3p	-0.55	-0.55	0.89	2007, 2009, 2011
HS3ST5	ENST00000312719.5	heparan sulfate (glucosamine) 3-O-sulfotransferase 5	22	1	1	0	0	0	0	0	0	1	hsa-miR-130a-3p	-0.55	-0.55	0.87	2011
CHMP3	ENST00000263856.4	charged multivesicular body protein 3	2466	1	1	0	0	1	1	0	0	1	hsa-miR-130a-3p	-0.55	-0.63	0.94	2005, 2007, 2009, 2011
HBP1	ENST00000222574.4	HMG-box transcription factor 1	167	2	0	2	0	0	0	0	0	0	hsa-miR-454-3p	-0.55	-0.55	0.93	2005, 2007, 2009, 2011
ZNF217	ENST00000371471.2	zinc finger protein 217	668	2	0	2	0	0	0	0	0	0	hsa-miR-130b-3p	-0.55	-0.55	0.9	2005, 2007, 2009, 2011
RNF103-CHMP3	ENST00000604011.1	RNF103-CHMP3 readthrough	2466	1	1	0	0	1	1	0	0	1	hsa-miR-130a-3p	-0.55	-0.62	0.94
AC107021.1	ENST00000422482.1	HCG1786590; PRO2533; Uncharacterized protein	5	0	0	0	0	2	0	1	1	0	hsa-miR-3666	-0.55	-0.55	< 0.1
KALRN	ENST00000393496.1	kalirin, RhoGEF kinase	83	1	1	0	0	0	0	0	0	0	hsa-miR-4295	-0.55	-0.55	0.89
SLC35E3	ENST00000398004.2	solute carrier family 35, member E3	250	0	0	0	0	1	0	1	0	1	hsa-miR-3666	-0.55	-0.55	< 0.1
KDM2A	ENST00000529006.2	lysine (K)-specific demethylase 2A	729	4*	0	3	0	0	0	0	0	1	hsa-miR-454-3p	-0.55	-0.55	0.98	2005, 2007, 2011
NPNT	ENST00000379987.2	nephronectin	518	1	1	0	0	1	0	0	1	0	hsa-miR-130b-3p	-0.55	-0.55	0.94	2007, 2009, 2011
HOXB1	ENST00000239174.6	homeobox B1	5	1	1	0	0	0	0	0	0	0	hsa-miR-130a-3p	-0.54	-0.54	0.82
MIER1	ENST00000357692.2	mesoderm induction early response 1, transcriptional regulator	950	3	1	2	0	1	1	0	0	0	hsa-miR-454-3p	-0.54	-1.01	> 0.99	2007, 2009, 2011
C9orf69	ENST00000561457.1	chromosome 9 open reading frame 69	134	1	1	0	0	0	0	0	0	2	hsa-miR-3666	-0.54	-0.54	0.93	2009, 2011
FOSL1	ENST00000448083.2	FOS-like antigen 1	276	1	1	0	0	0	0	0	0	0	hsa-miR-301a-3p	-0.54	-0.54	< 0.1	2009, 2011
SPG20	ENST00000438666.2	spastic paraplegia 20 (Troyer syndrome)	642	1	1	0	0	0	0	0	0	1	hsa-miR-3666	-0.54	-0.57	0.94	2005, 2007, 2009, 2011
GABRR1	ENST00000454853.2	gamma-aminobutyric acid (GABA) A receptor, rho 1	14	0	0	0	0	2	0	1	1	0	hsa-miR-130b-3p	-0.54	-0.54	< 0.1
MID1IP1	ENST00000336949.6	MID1 interacting protein 1	356	1	1	0	0	0	0	0	0	0	hsa-miR-130a-3p	-0.53	-0.53	0.88	2005, 2007, 2009, 2011
FNDC4	ENST00000264703.3	fibronectin type III domain containing 4	418	1	0	0	1	1	0	0	1	0	hsa-miR-4295	-0.53	-0.55	0.63	2009, 2011
QKI	ENST00000392127.2	QKI, KH domain containing, RNA binding	323	2	0	2	0	1	0	0	1	5	hsa-miR-3666	-0.53	-0.76	0.95	2005, 2007, 2009, 2011
CPEB3	ENST00000412050.4	cytoplasmic polyadenylation element binding protein 3	48	2	0	1	1	0	0	0	0	2	hsa-miR-130a-3p	-0.53	-0.54	0.93	2009, 2011
FAM175B	ENST00000298492.5	family with sequence similarity 175, member B	525	2	1	1	0	0	0	0	0	2	hsa-miR-3666	-0.53	-0.55	0.97	2005, 2007, 2009, 2011
HHEX	ENST00000282728.5	hematopoietically expressed homeobox	1059	0	0	0	0	1	1	0	0	1	hsa-miR-301b-3p	-0.53	-0.53	< 0.1
ACBD5	ENST00000396271.3	acyl-CoA binding domain containing 5	77	1	1	0	0	0	0	0	0	0	hsa-miR-301b-3p	-0.53	-0.53	0.92	2005, 2007, 2009, 2011
ARHGAP12	ENST00000311380.4	Rho GTPase activating protein 12	190	2	0	1	1	0	0	0	0	1	hsa-miR-130a-3p	-0.53	-0.53	0.92	2005, 2007, 2009, 2011
DSEL	ENST00000310045.7	dermatan sulfate epimerase-like	26	1	1	0	0	0	0	0	0	1	hsa-miR-4295	-0.52	-0.52	0.96	2011
ST18	ENST00000276480.7	suppression of tumorigenicity 18 (breast carcinoma) (zinc finger protein)	5	1	1	0	0	1	0	0	1	1	hsa-miR-130a-3p	-0.52	-0.52	0.86	2005, 2007, 2009, 2011

## Sheet: hsa-miR-138
Target gene	Representative transcript	Gene name	3P-seq tags + 5	Conserved sites total	Conserved 8mer sites	Conserved 7mer-m8 sites	Conserved 7mer-A1 sites	Poorly conserved sites total	Poorly conserved 8mer sites	Poorly conserved 7mer-m8 sites	Poorly conserved 7mer-A1 sites	6mer sites	Representative miRNA	Cumulative weighted context++ score	Total context++ score	Aggregate PCT	Previous TargetScan publication(s)
MUC6	ENST00000421673.2	mucin 6, oligomeric mucus/gel-forming	5	0	0	0	0	3	2	1	0	0	hsa-miR-138-5p	-1.34	-1.34	< 0.1
SYT13	ENST00000020926.3	synaptotagmin XIII	5	2	2	0	0	3	1	0	2	0	hsa-miR-138-5p	-1.29	-1.29	0.77	2009, 2011
POM121	ENST00000395270.1	POM121 transmembrane nucleoporin	5	0	0	0	0	2	1	0	1	2	hsa-miR-138-5p	-1.28	-1.28	< 0.1
GTPBP1	ENST00000216044.5	GTP binding protein 1	1765	2	0	1	1	2	1	1	0	0	hsa-miR-138-5p	-1.23	-1.29	0.96	2007, 2009, 2011
CSRP2	ENST00000311083.5	cysteine and glycine-rich protein 2	38	0	0	0	0	2	1	0	1	0	hsa-miR-138-5p	-1.14	-1.14	< 0.1
CYP3A5	ENST00000339843.2	cytochrome P450, family 3, subfamily A, polypeptide 5	5	2	1	1	0	1	0	1	0	0	hsa-miR-138-5p	-1.07	-1.07	< 0.1
EIF4EBP1	ENST00000338825.4	eukaryotic translation initiation factor 4E binding protein 1	121	2	1	1	0	1	0	1	0	3	hsa-miR-138-5p	-1.06	-1.31	> 0.99	2009, 2011
FOXC1	ENST00000380874.2	forkhead box C1	1301	1	1	0	0	1	0	1	0	0	hsa-miR-138-5p	-1.01	-1.01	0.22	2003, 2007
DMKN	ENST00000472252.2	dermokine	660	0	0	0	0	3	1	2	0	0	hsa-miR-138-5p	-1.01	-1.21	< 0.1
AC005008.2	ENST00000431501.1	Uncharacterized protein	5	0	0	0	0	1	1	0	0	0	hsa-miR-138-5p	-0.98	-0.98	< 0.1
C2orf61	ENST00000294947.2	chromosome 2 open reading frame 61	5	0	0	0	0	3	1	1	1	1	hsa-miR-138-5p	-0.98	-0.98	< 0.1
CLVS1	ENST00000518592.1	clavesin 1	5	2	1	1	0	0	0	0	0	0	hsa-miR-138-5p	-0.97	-0.97	0.98	2005, 2007, 2009, 2011
PHF19	ENST00000373896.3	PHD finger protein 19	490	0	0	0	0	2	1	0	1	2	hsa-miR-138-5p	-0.97	-0.97	< 0.1
GPR124	ENST00000315215.7	G protein-coupled receptor 124	72	1	1	0	0	3	2	0	1	1	hsa-miR-138-5p	-0.91	-1.06	0.44	2009, 2011
ZIK1	ENST00000307468.4	zinc finger protein interacting with K protein 1	64	0	0	0	0	2	1	1	0	0	hsa-miR-138-5p	-0.89	-0.99	< 0.1
DUSP16	ENST00000298573.4	dual specificity phosphatase 16	444	1	0	1	0	4	0	1	3	0	hsa-miR-138-5p	-0.88	-1.01	0.28	2011
SLC35F1	ENST00000360388.4	solute carrier family 35, member F1	56	1	1	0	0	1	1	0	0	0	hsa-miR-138-5p	-0.87	-0.87	0.95	2007, 2009, 2011
DCP1A	ENST00000607628.1	decapping mRNA 1A	87	2	1	1	0	0	0	0	0	1	hsa-miR-138-5p	-0.85	-0.86	0.97	2011
PSTK	ENST00000405485.1	phosphoseryl-tRNA kinase	530	0	0	0	0	2	2	0	0	0	hsa-miR-138-5p	-0.85	-0.85	< 0.1
UPK3B	ENST00000443097.2	uroplakin 3B	5	0	0	0	0	2	1	1	0	0	hsa-miR-138-5p	-0.85	-0.85	< 0.1
RARA	ENST00000425707.3	retinoic acid receptor, alpha	560	2	2	0	0	1	0	1	0	0	hsa-miR-138-5p	-0.85	-1.08	0.96	2005, 2007, 2009, 2011
BNIP3L	ENST00000380629.2	BCL2/adenovirus E1B 19kDa interacting protein 3-like	191	1	1	0	0	0	0	0	0	1	hsa-miR-138-5p	-0.84	-0.85	0.84	2005, 2007, 2009, 2011
WFDC10A	ENST00000372643.3	WAP four-disulfide core domain 10A	5	0	0	0	0	1	1	0	0	0	hsa-miR-138-5p	-0.84	-0.84	< 0.1
SIN3A	ENST00000394947.3	SIN3 transcription regulator family member A	1142	2	1	1	0	1	0	0	1	0	hsa-miR-138-5p	-0.83	-1.02	> 0.99	2003, 2005, 2007, 2009, 2011
KLF11	ENST00000305883.1	Kruppel-like factor 11	42	1	1	0	0	1	0	0	1	0	hsa-miR-138-5p	-0.83	-0.86	0.96	2005, 2007, 2009, 2011
VSTM2L	ENST00000373461.4	V-set and transmembrane domain containing 2 like	5	1	1	0	0	1	0	1	0	1	hsa-miR-138-5p	-0.81	-0.81	0.85	2005, 2007, 2009, 2011
RORA	ENST00000335670.6	RAR-related orphan receptor A	102	0	0	0	0	3	0	0	3	1	hsa-miR-138-5p	-0.81	-1.01	< 0.1
C7orf50	ENST00000357429.6	chromosome 7 open reading frame 50	4161	0	0	0	0	2	2	0	0	0	hsa-miR-138-5p	-0.81	-0.81	< 0.1
SLC17A1	ENST00000244527.4	solute carrier family 17 (organic anion transporter), member 1	5	0	0	0	0	2	1	0	1	0	hsa-miR-138-5p	-0.8	-0.81	< 0.1
CPSF1	ENST00000349769.3	cleavage and polyadenylation specific factor 1, 160kDa	13	0	0	0	0	1	1	0	0	0	hsa-miR-138-5p	-0.8	-0.8	< 0.1
SIX5	ENST00000560168.1	SIX homeobox 5	47	1	1	0	0	2	0	2	0	1	hsa-miR-138-5p	-0.8	-0.84	< 0.1
FOXP4	ENST00000373063.3	forkhead box P4	228	3	1	1	1	2	0	2	0	0	hsa-miR-138-5p	-0.8	-0.95	> 0.99	2007, 2009, 2011
NKAIN1	ENST00000373736.2	Na+/K+ transporting ATPase interacting 1	10	1	0	1	0	1	1	0	0	1	hsa-miR-138-5p	-0.79	-0.8	0.5	2011
VIT	ENST00000389975.3	vitrin	80	0	0	0	0	1	1	0	0	0	hsa-miR-138-5p	-0.79	-0.79	< 0.1
GAMT	ENST00000252288.2	guanidinoacetate N-methyltransferase	12541	0	0	0	0	3	1	2	0	0	hsa-miR-138-5p	-0.78	-0.78	< 0.1
C10orf118	ENST00000543782.1	chromosome 10 open reading frame 118	146	1	1	0	0	1	0	0	1	3	hsa-miR-138-5p	-0.78	-0.79	< 0.1
NINJ1	ENST00000375446.4	ninjurin 1	1216	2	1	1	0	2	1	1	0	3	hsa-miR-138-5p	-0.77	-1.15	0.79	2011
SORCS2	ENST00000507866.2	sortilin-related VPS10 domain containing receptor 2	85	0	0	0	0	2	1	0	1	0	hsa-miR-138-5p	-0.76	-0.76	< 0.1
RMND5A	ENST00000283632.4	required for meiotic nuclear division 5 homolog A (S. cerevisiae)	261	2	2	0	0	2	0	2	0	0	hsa-miR-138-5p	-0.75	-1.19	0.98	2007, 2009, 2011
ATRIP	ENST00000412052.1	ATR interacting protein	234	0	0	0	0	2	1	0	1	0	hsa-miR-138-5p	-0.74	-0.74	< 0.1
RNMTL1	ENST00000304478.4	RNA methyltransferase like 1	1736	0	0	0	0	5	1	4	0	0	hsa-miR-138-5p	-0.74	-1.02	0.18
ARNT2	ENST00000303329.4	aryl-hydrocarbon receptor nuclear translocator 2	39	0	0	0	0	2	1	1	0	0	hsa-miR-138-5p	-0.73	-0.73	0.11	2011
ZNF704	ENST00000327835.3	zinc finger protein 704	124	1	1	0	0	2	1	0	1	3	hsa-miR-138-5p	-0.73	-0.94	0.95	2009, 2011
CATSPERG	ENST00000215069.4	catsper channel auxiliary subunit gamma	5	0	0	0	0	2	0	1	1	2	hsa-miR-138-5p	-0.73	-0.73	< 0.1
JAZF1	ENST00000283928.5	JAZF zinc finger 1	869	1	1	0	0	0	0	0	0	0	hsa-miR-138-5p	-0.73	-0.73	0.92	2005, 2007, 2009, 2011
STX8	ENST00000306357.4	syntaxin 8	41	0	0	0	0	1	1	0	0	0	hsa-miR-138-5p	-0.73	-0.73	< 0.1
CREB3L2	ENST00000330387.6	cAMP responsive element binding protein 3-like 2	2872	1	1	0	0	3	1	1	1	2	hsa-miR-138-5p	-0.72	-0.8	0.71	2009, 2011
CCND3	ENST00000372991.4	cyclin D3	271	1	1	0	0	1	0	0	1	0	hsa-miR-138-5p	-0.72	-0.72	0.7	2009, 2011
CLEC19A	ENST00000493231.1	C-type lectin domain family 19, member A	5	0	0	0	0	1	1	0	0	0	hsa-miR-138-5p	-0.72	-0.72	< 0.1
PDE3A	ENST00000359062.3	phosphodiesterase 3A, cGMP-inhibited	1182	1	0	1	0	3	1	2	0	0	hsa-miR-138-5p	-0.71	-1.03	0.8	2005, 2007, 2011
S100A7A	ENST00000368729.4	S100 calcium binding protein A7A	5	0	0	0	0	3	0	0	3	0	hsa-miR-138-5p	-0.71	-0.71	< 0.1
EN2	ENST00000297375.4	engrailed homeobox 2	86	1	0	0	1	2	1	1	0	1	hsa-miR-138-5p	-0.71	-0.93	0.89	2005, 2007, 2009, 2011
AMMECR1	ENST00000262844.5	Alport syndrome, mental retardation, midface hypoplasia and elliptocytosis chromosomal region gene 1	5	2	1	0	1	0	0	0	0	0	hsa-miR-138-5p	-0.71	-0.71	0.97	2009, 2011
SHISA5	ENST00000296444.2	shisa family member 5	3921	0	0	0	0	2	1	1	0	1	hsa-miR-138-5p	-0.7	-0.7	0.3
RHOC	ENST00000339083.7	ras homolog family member C	10314	1	1	0	0	0	0	0	0	0	hsa-miR-138-5p	-0.7	-0.71	0.93	2005, 2007, 2009, 2011
CAMK2N1	ENST00000375078.3	calcium/calmodulin-dependent protein kinase II inhibitor 1	6631	2	0	1	1	0	0	0	0	0	hsa-miR-138-5p	-0.7	-0.71	0.88	2007
RDH8	ENST00000591589.1	retinol dehydrogenase 8 (all-trans)	5	1	1	0	0	0	0	0	0	0	hsa-miR-138-5p	-0.7	-0.7	0.27	2009, 2011
RIBC1	ENST00000414955.2	RIB43A domain with coiled-coils 1	15	1	1	0	0	1	1	0	0	0	hsa-miR-138-5p	-0.7	-1.27	ORF
RNF24	ENST00000336095.6	ring finger protein 24	448	1	0	1	0	2	1	0	1	3	hsa-miR-138-5p	-0.7	-0.97	0.59	2009, 2011
SH3GL2	ENST00000380607.4	SH3-domain GRB2-like 2	125	1	1	0	0	0	0	0	0	1	hsa-miR-138-5p	-0.69	-0.69	0.56	2005, 2007, 2009, 2011
LYPD5	ENST00000377950.3	LY6/PLAUR domain containing 5	9	0	0	0	0	3	1	2	0	0	hsa-miR-138-5p	-0.69	-0.78	< 0.1
SRRM4	ENST00000267260.4	serine/arginine repetitive matrix 4	22	3	0	2	1	0	0	0	0	0	hsa-miR-138-5p	-0.69	-0.69	0.97	2005, 2007, 2009, 2011
PRSS46	ENST00000463091.2	protease, serine, 46	5	1	1	0	0	0	0	0	0	0	hsa-miR-138-5p	-0.69	-0.69	0.74	2011
LIN52	ENST00000555028.1	lin-52 homolog (C. elegans)	116	1	1	0	0	0	0	0	0	0	hsa-miR-138-5p	-0.68	-0.68	0.92
VIPR1	ENST00000433647.1	vasoactive intestinal peptide receptor 1	37	0	0	0	0	3	1	2	0	1	hsa-miR-138-5p	-0.68	-0.68	0.2
VCY	ENST00000250825.4	variable charge, Y-linked	5	0	0	0	0	1	1	0	0	0	hsa-miR-138-5p	-0.68	-0.68	< 0.1
NFIB	ENST00000397575.3	nuclear factor I/B	1149	3	0	0	3	1	0	1	0	3	hsa-miR-138-5p	-0.68	-0.73	0.98	2005, 2007, 2009, 2011
VCY1B	ENST00000250823.4	variable charge, Y-linked 1B	5	0	0	0	0	1	1	0	0	0	hsa-miR-138-5p	-0.68	-0.68	< 0.1
OPRM1	ENST00000414028.2	opioid receptor, mu 1	5	0	0	0	0	2	0	1	1	0	hsa-miR-138-5p	-0.68	-0.68	< 0.1
TP53INP2	ENST00000374810.3	tumor protein p53 inducible nuclear protein 2	12	2	1	0	1	1	0	1	0	0	hsa-miR-138-5p	-0.68	-0.68	0.99	2005, 2007, 2009, 2011
SIGLECL1	ENST00000316401.7	SIGLEC family like 1	5	1	1	0	0	0	0	0	0	0	hsa-miR-138-5p	-0.68	-0.68	0.16	2009, 2011
IGLON5	ENST00000270642.8	IgLON family member 5	5	2	0	1	1	2	0	2	0	0	hsa-miR-138-5p	-0.68	-0.68	0.93	2009, 2011
AC005609.1	ENST00000502505.1	Uncharacterized protein; cDNA FLJ34090 fis, clone FCBBF3006399	5	0	0	0	0	2	1	1	0	0	hsa-miR-138-5p	-0.68	-0.68	0.2
COG7	ENST00000307149.5	component of oligomeric golgi complex 7	430	0	0	0	0	1	1	0	0	1	hsa-miR-138-5p	-0.68	-0.68	< 0.1
ZIM2	ENST00000593931.1	zinc finger, imprinted 2	5	0	0	0	0	1	1	0	0	0	hsa-miR-138-5p	-0.68	-0.68	< 0.1
ITGAL	ENST00000356798.6	integrin, alpha L (antigen CD11A (p180), lymphocyte function-associated antigen 1; alpha polypeptide)	340	0	0	0	0	4	0	3	1	1	hsa-miR-138-5p	-0.67	-0.67	< 0.1
PPIP5K1	ENST00000381885.1	diphosphoinositol pentakisphosphate kinase 1	109	1	1	0	0	2	0	1	1	1	hsa-miR-138-5p	-0.67	-0.67	0.93	2009, 2011
SH2B3	ENST00000341259.2	SH2B adaptor protein 3	89	2	1	0	1	1	0	1	0	0	hsa-miR-138-5p	-0.67	-0.82	> 0.99	2007, 2009, 2011
MZF1	ENST00000594234.1	myeloid zinc finger 1	482	0	0	0	0	4	0	4	0	0	hsa-miR-138-5p	-0.67	-0.67	ORF
LGALS12	ENST00000340246.5	lectin, galactoside-binding, soluble, 12	5	0	0	0	0	1	1	0	0	0	hsa-miR-138-5p	-0.66	-0.66	< 0.1
TCF3	ENST00000262965.5	transcription factor 3	1267	1	1	0	0	1	0	0	1	1	hsa-miR-138-5p	-0.66	-0.81	0.58	2009, 2011
BLVRA	ENST00000402924.1	biliverdin reductase A	144	0	0	0	0	1	1	0	0	0	hsa-miR-138-5p	-0.66	-0.66	< 0.1
KDELR2	ENST00000258739.4	KDEL (Lys-Asp-Glu-Leu) endoplasmic reticulum protein retention receptor 2	5077	1	1	0	0	0	0	0	0	0	hsa-miR-138-5p	-0.66	-0.66	ORF
CLNS1A	ENST00000525428.1	chloride channel, nucleotide-sensitive, 1A	553	1	1	0	0	1	0	0	1	1	hsa-miR-138-5p	-0.66	-0.84	0.94	2005, 2007, 2009, 2011
FAM120AOS	ENST00000423591.1	family with sequence similarity 120A opposite strand	258	0	0	0	0	2	1	0	1	2	hsa-miR-138-5p	-0.66	-0.68	< 0.1
HAP1	ENST00000393939.2	huntingtin-associated protein 1	5	1	0	1	0	2	2	0	0	3	hsa-miR-138-5p	-0.66	-0.66	0.33
COQ9	ENST00000262507.6	coenzyme Q9 homolog (S. cerevisiae)	1097	0	0	0	0	1	1	0	0	0	hsa-miR-138-5p	-0.65	-0.65	< 0.1
C7orf33	ENST00000307003.2	chromosome 7 open reading frame 33	5	0	0	0	0	1	1	0	0	0	hsa-miR-138-5p	-0.65	-0.65	< 0.1
POTEG	ENST00000409832.3	POTE ankyrin domain family, member G	5	0	0	0	0	5	1	4	0	2	hsa-miR-138-5p	-0.65	-0.65	< 0.1
EBPL	ENST00000378284.2	emopamil binding protein-like	155	1	1	0	0	0	0	0	0	1	hsa-miR-138-5p	-0.65	-0.72	< 0.1
POTEM	ENST00000551509.1	POTE ankyrin domain family, member M	5	0	0	0	0	5	1	4	0	2	hsa-miR-138-5p	-0.65	-0.65	< 0.1
TFCP2L1	ENST00000263707.5	transcription factor CP2-like 1	36	0	0	0	0	3	1	0	2	1	hsa-miR-138-5p	-0.65	-0.8	0.24
F2RL3	ENST00000248076.3	coagulation factor II (thrombin) receptor-like 3	5	0	0	0	0	3	1	2	0	3	hsa-miR-138-5p	-0.64	-0.64	< 0.1
NSFL1C	ENST00000353088.2	NSFL1 (p97) cofactor (p47)	397	1	1	0	0	0	0	0	0	0	hsa-miR-138-5p	-0.64	-0.65	0.79	2009, 2011
MIF4GD	ENST00000578305.1	MIF4G domain containing	25	0	0	0	0	1	1	0	0	0	hsa-miR-138-5p	-0.64	-0.64	< 0.1	2009, 2011
ZNF66	ENST00000594534.1	zinc finger protein 66	2	0	0	0	0	1	1	0	0	0	hsa-miR-138-5p	-0.64	-0.64	< 0.1
UBP1	ENST00000283629.3	upstream binding protein 1 (LBP-1a)	1418	1	1	0	0	0	0	0	0	0	hsa-miR-138-5p	-0.63	-0.65	0.96	2005, 2007, 2009, 2011
ERI1	ENST00000250263.7	exoribonuclease 1	120	1	1	0	0	0	0	0	0	0	hsa-miR-138-5p	-0.63	-0.63	0.96	2009, 2011
EID1	ENST00000530028.2	EP300 interacting inhibitor of differentiation 1	6579	1	1	0	0	0	0	0	0	0	hsa-miR-138-5p	-0.63	-0.65	0.92	2007, 2009, 2011
RASL12	ENST00000220062.4	RAS-like, family 12	39	0	0	0	0	2	1	1	0	0	hsa-miR-138-5p	-0.63	-0.63	0.1	2009

## Sheet: hsa-miR-15b
Target gene	Representative transcript	Gene name	3P-seq tags + 5	Conserved sites total	Conserved 8mer sites	Conserved 7mer-m8 sites	Conserved 7mer-A1 sites	Poorly conserved sites total	Poorly conserved 8mer sites	Poorly conserved 7mer-m8 sites	Poorly conserved 7mer-A1 sites	6mer sites	Representative miRNA	Cumulative weighted context++ score	Total context++ score	Aggregate PCT	Previous TargetScan publication(s)
ARL2	ENST00000246747.4	ADP-ribosylation factor-like 2	7073	3	2	1	0	1	0	0	1	0	hsa-miR-6838-5p	-1.32	-1.32	0.97	2005, 2007, 2009, 2011
CCNE1	ENST00000262643.3	cyclin E1	954	2	2	0	0	0	0	0	0	0	hsa-miR-6838-5p	-1.1	-1.1	0.97	2005, 2007, 2009, 2011
WNT3A	ENST00000284523.1	wingless-type MMTV integration site family, member 3A	7	1	1	0	0	1	0	1	0	3	hsa-miR-6838-5p	-0.92	-0.92	0.91	2005, 2007, 2009, 2011
SPRED1	ENST00000299084.4	sprouty-related, EVH1 domain containing 1	547	2	2	0	0	0	0	0	0	0	hsa-miR-497-5p	-0.92	-0.94	0.9	2005, 2007, 2009, 2011
PLSCR4	ENST00000354952.2	phospholipid scramblase 4	133	1	1	0	0	2	0	2	0	1	hsa-miR-16-5p	-0.91	-0.93	0.46	2011
DNAJB4	ENST00000370763.5	DnaJ (Hsp40) homolog, subfamily B, member 4	633	2	1	1	0	2	0	2	0	1	hsa-miR-424-5p	-0.9	-1.17	0.95	2009, 2011
TNFSF13B	ENST00000375887.4	tumor necrosis factor (ligand) superfamily, member 13b	5	2	2	0	0	0	0	0	0	0	hsa-miR-6838-5p	-0.9	-0.9	0.94	2011
ZBTB34	ENST00000319119.4	zinc finger and BTB domain containing 34	726	2	1	1	0	0	0	0	0	1	hsa-miR-195-5p	-0.89	-0.96	0.84	2009, 2011
LSM11	ENST00000286307.5	LSM11, U7 small nuclear RNA associated	1458	2	1	1	0	2	1	0	1	0	hsa-miR-424-5p	-0.88	-0.94	0.97	2011
CYB561D1	ENST00000496961.1	cytochrome b561 family, member D1	105	1	0	0	1	3	1	1	1	2	hsa-miR-497-5p	-0.87	-0.89	0.64
TMEM74B	ENST00000381894.3	transmembrane protein 74B	33	1	1	0	0	0	0	0	0	2	hsa-miR-6838-5p	-0.86	-0.91	0.85	2005, 2007, 2009, 2011
ANO3	ENST00000256737.3	anoctamin 3	5	2	0	2	0	1	0	1	0	0	hsa-miR-16-5p	-0.86	-0.86	0.79	2005, 2007, 2009, 2011
WEE1	ENST00000299613.6	WEE1 homolog (S. pombe)	331	2	1	1	0	0	0	0	0	1	hsa-miR-6838-5p	-0.86	-0.93	0.98	2003, 2005, 2007, 2009, 2011
FP15737	ENST00000399967.3		67	2	1	1	0	0	0	0	0	0	hsa-miR-424-5p	-0.85	-0.9	0.97
PHF19	ENST00000373896.3	PHD finger protein 19	490	3	0	3	0	1	0	1	0	2	hsa-miR-6838-5p	-0.84	-0.85	0.97	2003, 2005, 2007, 2009, 2011
WNT7A	ENST00000285018.4	wingless-type MMTV integration site family, member 7A	5	2	1	1	0	1	0	1	0	0	hsa-miR-6838-5p	-0.82	-0.82	0.96	2005, 2007, 2009, 2011
BCL2L2	ENST00000250405.5	BCL2-like 2	1380	3	0	3	0	1	0	1	0	1	hsa-miR-15a-5p	-0.82	-0.83	0.97	2005, 2007, 2009, 2011
APLN	ENST00000307484.6	apelin	48	3	1	2	0	0	0	0	0	2	hsa-miR-6838-5p	-0.81	-0.81	0.96	2007, 2009, 2011
PTH	ENST00000282091.1	parathyroid hormone	5	1	1	0	0	0	0	0	0	0	hsa-miR-424-5p	-0.81	-0.81	0.62	2005, 2007, 2009, 2011
CD80	ENST00000264246.3	CD80 molecule	5	0	0	0	0	4	0	4	0	0	hsa-miR-16-5p	-0.8	-0.81	0.14
AQP11	ENST00000313578.3	aquaporin 11	75	1	1	0	0	0	0	0	0	0	hsa-miR-16-5p	-0.8	-0.8	0.79	2009, 2011
MAMSTR	ENST00000318083.6	MEF2 activating motif and SAP domain containing transcriptional regulator	100	3	0	3	0	0	0	0	0	1	hsa-miR-15a-5p	-0.8	-0.85	0.93	2005, 2007, 2009, 2011
CDCA4	ENST00000336219.3	cell division cycle associated 4	194	1	1	0	0	1	0	1	0	1	hsa-miR-424-5p	-0.8	-0.83	0.9	2005, 2007, 2009, 2011
HTR2A	ENST00000378688.4	5-hydroxytryptamine (serotonin) receptor 2A, G protein-coupled	5	1	0	1	0	2	2	0	0	0	hsa-miR-424-5p	-0.79	-0.79	0.57	2009, 2011
SNCG	ENST00000372017.3	synuclein, gamma (breast cancer-specific protein 1)	375	1	0	1	0	1	0	1	0	0	hsa-miR-497-5p	-0.78	-0.78	0.69	2009, 2011
CDC42SE2	ENST00000360515.3	CDC42 small effector 2	1057	1	1	0	0	1	0	1	0	0	hsa-miR-6838-5p	-0.78	-0.82	0.85	2009, 2011
CCDC19	ENST00000368099.4	coiled-coil domain containing 19	5	1	1	0	0	0	0	0	0	0	hsa-miR-424-5p	-0.78	-0.78	0.65	2009, 2011
OOEP	ENST00000370363.1	oocyte expressed protein	22	0	0	0	0	1	1	0	0	0	hsa-miR-6838-5p	-0.78	-0.78	< 0.1
OMG	ENST00000247271.4	oligodendrocyte myelin glycoprotein	5	1	1	0	0	0	0	0	0	0	hsa-miR-6838-5p	-0.77	-0.77	0.58	2005, 2007, 2009, 2011
CYB561A3	ENST00000294072.4	cytochrome b561 family, member A3	470	0	0	0	0	5	1	3	1	2	hsa-miR-6838-5p	-0.77	-1.02	0.16	2009, 2011
SLC9A6	ENST00000370698.3	solute carrier family 9, subfamily A (NHE6, cation proton antiporter 6), member 6	547	1	0	1	0	1	0	1	0	1	hsa-miR-16-5p	-0.77	-0.8	0.75	2005, 2007, 2009, 2011
SLC9A8	ENST00000361573.2	solute carrier family 9, subfamily A (NHE8, cation proton antiporter 8), member 8	474	1	0	1	0	3	0	2	1	2	hsa-miR-15b-5p	-0.76	-0.79	0.72	2011
NEK10	ENST00000295720.6	NIMA-related kinase 10	66	1	1	0	0	3	1	2	0	0	hsa-miR-497-5p	-0.75	-0.96	0.88
MYB	ENST00000367814.4	v-myb avian myeloblastosis viral oncogene homolog	39	2	2	0	0	0	0	0	0	0	hsa-miR-424-5p	-0.75	-0.75	0.98	2007, 2009, 2011
DESI1	ENST00000263256.6	desumoylating isopeptidase 1	1513	3	2	1	0	1	1	0	0	0	hsa-miR-497-5p	-0.75	-1.26	0.96	2011
BTLA	ENST00000334529.5	B and T lymphocyte associated	5	2	1	1	0	0	0	0	0	2	hsa-miR-424-5p	-0.75	-0.75	0.96	2009, 2011
RASGEF1B	ENST00000509081.1	RasGEF domain family, member 1B	20	3	1	2	0	0	0	0	0	1	hsa-miR-6838-5p	-0.74	-0.74	0.97	2005, 2007, 2009, 2011
KRTAP4-4	ENST00000390661.3	keratin associated protein 4-4	5	1	0	1	0	0	0	0	0	2	hsa-miR-195-5p	-0.74	-0.74	0.64	2005, 2007, 2009, 2011
SPRYD3	ENST00000301463.4	SPRY domain containing 3	353	3	0	3	0	1	0	0	1	1	hsa-miR-15b-5p	-0.73	-0.76	0.94	2003, 2007, 2009, 2011
ZNF622	ENST00000308683.2	zinc finger protein 622	145	1	1	0	0	0	0	0	0	0	hsa-miR-497-5p	-0.73	-0.73	0.88	2005, 2007, 2009, 2011
RBM6	ENST00000266022.4	RNA binding motif protein 6	122	1	1	0	0	0	0	0	0	0	hsa-miR-424-5p	-0.72	-0.72	0.81	2005, 2007, 2009, 2011
TMEM100	ENST00000424486.2	transmembrane protein 100	86	1	1	0	0	0	0	0	0	0	hsa-miR-6838-5p	-0.71	-0.71	0.7	2009, 2011
FGF7	ENST00000267843.4	fibroblast growth factor 7	5	2	0	1	1	1	0	1	0	0	hsa-miR-195-5p	-0.71	-0.71	0.97	2005, 2007, 2009, 2011
EMC4	ENST00000267750.4	ER membrane protein complex subunit 4	3844	1	1	0	0	0	0	0	0	0	hsa-miR-424-5p	-0.71	-0.71	0.49	2009, 2011
AL590452.1	ENST00000596396.1	Uncharacterized protein	5	0	0	0	0	2	1	0	1	0	hsa-miR-424-5p	-0.7	-0.7	< 0.1
OSCAR	ENST00000391761.1	osteoclast associated, immunoglobulin-like receptor	5	0	0	0	0	1	1	0	0	0	hsa-miR-6838-5p	-0.69	-0.69	< 0.1
CASP5	ENST00000393139.2	caspase 5, apoptosis-related cysteine peptidase	5	0	0	0	0	2	0	2	0	1	hsa-miR-15a-5p	-0.69	-0.69	ORF
RAB9B	ENST00000243298.2	RAB9B, member RAS oncogene family	21	2	1	1	0	0	0	0	0	0	hsa-miR-16-5p	-0.69	-0.69	0.93	2011
BTG2	ENST00000290551.4	BTG family, member 2	758	2	0	2	0	0	0	0	0	2	hsa-miR-6838-5p	-0.68	-0.69	0.79	2005, 2007, 2009, 2011
LY9	ENST00000368039.2	lymphocyte antigen 9	5	0	0	0	0	3	0	2	1	0	hsa-miR-6838-5p	-0.68	-0.68	< 0.1
SIRT4	ENST00000202967.4	sirtuin 4	99	1	1	0	0	0	0	0	0	0	hsa-miR-6838-5p	-0.68	-0.68	< 0.1	2009, 2011
C2orf42	ENST00000264434.2	chromosome 2 open reading frame 42	13	2	0	2	0	0	0	0	0	0	hsa-miR-16-5p	-0.68	-0.68	0.77	2009, 2011
RP6-24A23.6	ENST00000563887.1	Uncharacterized protein	937	0	0	0	0	2	1	1	0	0	hsa-miR-15a-5p	-0.67	-0.82	< 0.1
PPAPDC2	ENST00000381883.2	phosphatidic acid phosphatase type 2 domain containing 2	263	0	0	0	0	3	2	1	0	0	hsa-miR-6838-5p	-0.67	-0.76	0.42
PURA	ENST00000331327.3	purine-rich element binding protein A	367	2	0	1	1	1	0	0	1	0	hsa-miR-424-5p	-0.67	-0.87	0.96	2007, 2009, 2011
C1orf220	ENST00000319387.2	chromosome 1 open reading frame 220	5	0	0	0	0	2	1	1	0	2	hsa-miR-6838-5p	-0.65	-0.65	< 0.1
KDSR	ENST00000406396.3	3-ketodihydrosphingosine reductase	322	1	1	0	0	2	0	1	1	1	hsa-miR-6838-5p	-0.65	-0.7	0.92	2005, 2007, 2009, 2011
KCNJ2	ENST00000243457.3	potassium inwardly-rectifying channel, subfamily J, member 2	5	2	1	0	1	1	0	1	0	0	hsa-miR-6838-5p	-0.64	-0.64	0.98	2011
VSX1	ENST00000444511.2	visual system homeobox 1	5	0	0	0	0	1	1	0	0	1	hsa-miR-497-5p	-0.64	-0.64	< 0.1
PTPN3	ENST00000412145.1	protein tyrosine phosphatase, non-receptor type 3	374	1	1	0	0	2	0	1	1	0	hsa-miR-424-5p	-0.64	-0.81	0.92	2005, 2007, 2009, 2011
C1orf21	ENST00000235307.6	chromosome 1 open reading frame 21	935	1	1	0	0	1	0	0	1	0	hsa-miR-6838-5p	-0.64	-0.71	0.9	2005, 2007, 2009, 2011
CDC37L1	ENST00000381854.3	cell division cycle 37-like 1	280	1	1	0	0	0	0	0	0	0	hsa-miR-424-5p	-0.64	-0.64	0.9	2005, 2007, 2009, 2011
GNAI3	ENST00000369851.4	guanine nucleotide binding protein (G protein), alpha inhibiting activity polypeptide 3	2439	1	1	0	0	0	0	0	0	0	hsa-miR-497-5p	-0.63	-0.65	0.89	2005, 2007, 2009, 2011
KRTAP11-1	ENST00000332378.4	keratin associated protein 11-1	5	0	0	0	0	2	0	2	0	0	hsa-miR-15a-5p	-0.63	-0.63	0.43	2005, 2007, 2009, 2011
AKT3	ENST00000366539.1	v-akt murine thymoma viral oncogene homolog 3	168	2	2	0	0	0	0	0	0	1	hsa-miR-424-5p	-0.63	-0.67	0.98	2005, 2007, 2009, 2011
C1QL3	ENST00000298943.3	complement component 1, q subcomponent-like 3	77	1	0	1	0	1	0	1	0	1	hsa-miR-16-5p	-0.63	-0.63	0.76	2005, 2007, 2009, 2011
CCND1	ENST00000227507.2	cyclin D1	4687	2	1	0	1	0	0	0	0	0	hsa-miR-6838-5p	-0.63	-0.67	0.96	2005, 2007, 2009, 2011
CNOT6L	ENST00000504123.1	CCR4-NOT transcription complex, subunit 6-like	23	2	1	1	0	1	0	1	0	3	hsa-miR-6838-5p	-0.62	-0.73	0.94	2007, 2009, 2011
TFCP2L1	ENST00000263707.5	transcription factor CP2-like 1	36	1	1	0	0	2	0	1	1	1	hsa-miR-6838-5p	-0.62	-0.63	0.89	2009, 2011
TTLL9	ENST00000375921.2	tubulin tyrosine ligase-like family, member 9	5	0	0	0	0	1	1	0	0	0	hsa-miR-424-5p	-0.62	-0.62	< 0.1
ZNF697	ENST00000421812.2	zinc finger protein 697	43	1	0	0	1	2	0	0	2	0	hsa-miR-497-5p	-0.62	-0.62	0.86	2007, 2011
XXbac-BPG32J3.20	ENST00000461287.1		1251	0	0	0	0	2	1	1	0	1	hsa-miR-424-5p	-0.61	-0.61	ORF
PAPPA	ENST00000328252.3	pregnancy-associated plasma protein A, pappalysin 1	350	4	1	2	1	0	0	0	0	1	hsa-miR-497-5p	-0.61	-0.67	> 0.99	2005, 2007, 2009, 2011
ZBTB16	ENST00000335953.4	zinc finger and BTB domain containing 16	73	2	0	2	0	2	0	2	0	3	hsa-miR-15a-5p	-0.61	-0.67	0.94
TMEM55A	ENST00000285419.3	transmembrane protein 55A	151	1	1	0	0	0	0	0	0	0	hsa-miR-6838-5p	-0.61	-0.61	0.9	2007, 2009, 2011
RPL14	ENST00000416518.1	ribosomal protein L14	8294	1	1	0	0	2	0	2	0	0	hsa-miR-6838-5p	-0.61	-0.61	ORF
SMPD1	ENST00000299397.3	sphingomyelin phosphodiesterase 1, acid lysosomal	1334	1	0	1	0	1	0	1	0	1	hsa-miR-15a-5p	-0.61	-0.61	0.72	2009, 2011
AC068987.1	ENST00000599343.1	HCG1997999; cDNA FLJ33996 fis, clone DFNES2008881	44	1	1	0	0	0	0	0	0	0	hsa-miR-497-5p	-0.61	-0.61	0.87
DGCR2	ENST00000545799.1	DiGeorge syndrome critical region gene 2	1754	1	0	1	0	5	0	3	2	1	hsa-miR-6838-5p	-0.61	-0.62	0.13
LAMTOR4	ENST00000341942.5	late endosomal/lysosomal adaptor, MAPK and MTOR activator 4	6156	0	0	0	0	1	1	0	0	0	hsa-miR-6838-5p	-0.6	-0.6	< 0.1
UBE2V1	ENST00000371657.5	ubiquitin-conjugating enzyme E2 variant 1	1621	2	0	2	0	1	0	1	0	0	hsa-miR-195-5p	-0.6	-0.6	0.78	2011
KRTAP20-1	ENST00000334664.2	keratin associated protein 20-1	5	0	0	0	0	1	0	1	0	0	hsa-miR-16-5p	-0.6	-0.6	0.22
VPS33B	ENST00000333371.3	vacuolar protein sorting 33 homolog B (yeast)	7	0	0	0	0	2	1	0	1	0	hsa-miR-497-5p	-0.6	-0.6	< 0.1	2009, 2011
CXorf40A	ENST00000450602.2	chromosome X open reading frame 40A	5	0	0	0	0	2	1	1	0	1	hsa-miR-6838-5p	-0.6	-0.93	0.3
AK4	ENST00000545314.1	adenylate kinase 4	116	1	1	0	0	2	0	1	1	1	hsa-miR-6838-5p	-0.59	-0.59	0.94	2007, 2009, 2011
RSPO3	ENST00000356698.4	R-spondin 3	118	1	1	0	0	0	0	0	0	2	hsa-miR-424-5p	-0.59	-0.6	0.9	2007, 2009, 2011
AXIN2	ENST00000307078.5	axin 2	86	2	0	2	0	0	0	0	0	0	hsa-miR-195-5p	-0.59	-0.59	0.85	2011
CMC4	ENST00000369484.3	C-x(9)-C motif containing 4 homolog (S. cerevisiae)	87	0	0	0	0	1	0	0	1	1	hsa-miR-195-5p	-0.59	-0.59	0.36	2011
TLK1	ENST00000431350.2	tousled-like kinase 1	200	2	1	1	0	0	0	0	0	1	hsa-miR-6838-5p	-0.59	-0.77	0.98	2005, 2007, 2009, 2011
GPR63	ENST00000229955.3	G protein-coupled receptor 63	5	2	1	1	0	1	0	1	0	0	hsa-miR-6838-5p	-0.59	-0.59	0.99	2005, 2007, 2009, 2011
SETD3	ENST00000331768.5	SET domain containing 3	58	1	0	1	0	2	0	1	1	1	hsa-miR-16-5p	-0.59	-0.73	0.79	2007, 2009, 2011
RNF144B	ENST00000259939.3	ring finger protein 144B	17	1	1	0	0	1	0	0	1	2	hsa-miR-424-5p	-0.59	-0.59	0.86	2005, 2007, 2009, 2011
FAM133B	ENST00000438306.1	family with sequence similarity 133, member B	32	1	0	1	0	1	0	1	0	0	hsa-miR-6838-5p	-0.58	-0.58	0.82	2005, 2007, 2009, 2011
SMAD7	ENST00000262158.2	SMAD family member 7	142	1	1	0	0	0	0	0	0	0	hsa-miR-424-5p	-0.58	-0.58	0.9	2005, 2007, 2009, 2011
USP25	ENST00000285681.2	ubiquitin specific peptidase 25	2012	1	1	0	0	0	0	0	0	0	hsa-miR-6838-5p	-0.58	-0.58	0.88	2005, 2007, 2009, 2011
KCNN4	ENST00000262888.3	potassium intermediate/small conductance calcium-activated channel, subfamily N, member 4	142	1	1	0	0	0	0	0	0	1	hsa-miR-6838-5p	-0.58	-0.58	0.7	2005, 2007, 2009, 2011
N4BP1	ENST00000262384.3	NEDD4 binding protein 1	105	1	1	0	0	1	0	1	0	2	hsa-miR-16-5p	-0.58	-0.58	0.9	2005, 2007, 2009, 2011
CACUL1	ENST00000369151.3	CDK2-associated, cullin domain 1	213	1	1	0	0	1	0	0	1	1	hsa-miR-497-5p	-0.58	-0.58	0.9	2005, 2007, 2009, 2011
WIPI2	ENST00000288828.4	WD repeat domain, phosphoinositide interacting 2	1038	1	1	0	0	0	0	0	0	0	hsa-miR-6838-5p	-0.58	-0.58	0.9	2007, 2009, 2011
PPAP2A	ENST00000264775.5	phosphatidic acid phosphatase type 2A	649	1	1	0	0	0	0	0	0	0	hsa-miR-6838-5p	-0.58	-0.58	0.8	2007, 2009, 2011

## Sheet: hsa-miR-181a
Target gene	Representative transcript	Gene name	3P-seq tags + 5	Conserved sites total	Conserved 8mer sites	Conserved 7mer-m8 sites	Conserved 7mer-A1 sites	Poorly conserved sites total	Poorly conserved 8mer sites	Poorly conserved 7mer-m8 sites	Poorly conserved 7mer-A1 sites	6mer sites	Representative miRNA	Cumulative weighted context++ score	Total context++ score	Aggregate PCT	Previous TargetScan publication(s)
ZNF780B	ENST00000434248.1	zinc finger protein 780B	77	1	0	1	0	6	4	1	1	8	hsa-miR-181d-5p	-17.01	-17.97	0.24	2011
ZNF780A	ENST00000450241.2	zinc finger protein 780A	44	0	0	0	0	5	5	0	0	4	hsa-miR-181a-5p	-9.85	-11.14	< 0.1	2011
ZNF594	ENST00000399604.4	zinc finger protein 594	29	3	2	1	0	5	2	3	0	4	hsa-miR-181d-5p	-6.48	-6.48	0.45	2009, 2011
ZNF844	ENST00000439326.3	zinc finger protein 844	11	0	0	0	0	6	6	0	0	3	hsa-miR-181d-5p	-6.46	-6.46	< 0.1
ZNF439	ENST00000304030.2	zinc finger protein 439	64	0	0	0	0	7	6	0	1	0	hsa-miR-181d-5p	-4.34	-4.34	< 0.1	2011
ZNF788	ENST00000430298.2	zinc finger family member 788	16	3	3	0	0	8	8	0	0	7	hsa-miR-181a-5p	-3.71	-3.79	< 0.1
ZNF781	ENST00000358582.4	zinc finger protein 781	5	2	2	0	0	8	3	4	1	3	hsa-miR-181d-5p	-3.41	-3.41	< 0.1	2011
ZNF440	ENST00000304060.5	zinc finger protein 440	12	0	0	0	0	5	5	0	0	0	hsa-miR-181a-5p	-3.08	-3.08	< 0.1	2009
ZNF470	ENST00000330619.8	zinc finger protein 470	12	1	1	0	0	4	0	1	3	1	hsa-miR-181a-5p	-2.98	-2.98	< 0.1	2011
ZFP14	ENST00000270001.7	ZFP14 zinc finger protein	109	1	1	0	0	4	1	3	0	1	hsa-miR-181a-5p	-2.79	-3.43	0.21	2009, 2011
ZNF14	ENST00000344099.3	zinc finger protein 14	37	0	0	0	0	2	1	0	1	1	hsa-miR-181b-5p	-2.76	-2.76	< 0.1
ZNF699	ENST00000591998.1	zinc finger protein 699	5	1	1	0	0	3	0	2	1	1	hsa-miR-181d-5p	-2.75	-3.8	< 0.1	2009, 2011
ZNF700	ENST00000482090.1	zinc finger protein 700	105	0	0	0	0	2	2	0	0	0	hsa-miR-181a-5p	-2.62	-2.62	< 0.1
ZNF559	ENST00000393883.2	zinc finger protein 559	294	0	0	0	0	3	2	1	0	4	hsa-miR-181a-5p	-1.75	-1.75	< 0.1
ZNF420	ENST00000337995.3	zinc finger protein 420	67	0	0	0	0	2	1	1	0	0	hsa-miR-181d-5p	-1.63	-1.68	< 0.1
ZNF283	ENST00000324461.7	zinc finger protein 283	194	1	1	0	0	0	0	0	0	3	hsa-miR-181a-5p	-1.62	-2.79	< 0.1
ZNF709	ENST00000397732.3	zinc finger protein 709	90	0	0	0	0	2	0	1	1	1	hsa-miR-181a-5p	-1.56	-1.8	< 0.1
ZNF709	ENST00000428311.1		90	0	0	0	0	2	0	1	1	1	hsa-miR-181a-5p	-1.53	-1.8	< 0.1
ZNF487	ENST00000437590.2	zinc finger protein 487	20	2	0	2	0	9	3	6	0	1	hsa-miR-181a-5p	-1.48	-1.48	0.68
ZNF791	ENST00000446165.1	zinc finger protein 791	242	5	5	0	0	3	1	0	2	6	hsa-miR-181d-5p	-1.44	-1.49	< 0.1
ZNF788	ENST00000339302.4	Zinc finger protein 788	16	1	1	0	0	0	0	0	0	0	hsa-miR-181a-5p	-1.43	-1.43	ORF
ZNF266	ENST00000361451.2	zinc finger protein 266	16	1	1	0	0	1	1	0	0	1	hsa-miR-181a-5p	-1.38	-1.38	< 0.1
ZNF850	ENST00000591344.1	zinc finger protein 850	136	0	0	0	0	2	2	0	0	1	hsa-miR-181b-5p	-1.32	-1.37	< 0.1
ZNF140	ENST00000440550.2	zinc finger protein 140	179	2	2	0	0	8	3	5	0	1	hsa-miR-181a-5p	-1.27	-1.94	< 0.1
ZFP82	ENST00000392161.3	ZFP82 zinc finger protein	42	1	1	0	0	0	0	0	0	0	hsa-miR-181a-5p	-1.2	-1.2	0.6	2009, 2011
ZNF12	ENST00000404360.1	zinc finger protein 12	304	0	0	0	0	1	0	0	1	1	hsa-miR-181d-5p	-1.19	-1.19	< 0.1
ZNF124	ENST00000340684.6	zinc finger protein 124	109	0	0	0	0	2	1	1	0	1	hsa-miR-181a-5p	-1.15	-1.15	< 0.1
ZNF286B	ENST00000285274.5	zinc finger protein 286B	5	8	1	7	0	1	1	0	0	1	hsa-miR-181a-5p	-1.15	-1.15	0.77
ZNF443	ENST00000301547.5	zinc finger protein 443	5	0	0	0	0	1	1	0	0	1	hsa-miR-181a-5p	-1.11	-1.11	< 0.1
ZNF44	ENST00000356109.5	zinc finger protein 44	180	0	0	0	0	1	1	0	0	0	hsa-miR-181d-5p	-1.09	-1.09	< 0.1
RBAK	ENST00000396912.1	RB-associated KRAB zinc finger	99	1	0	1	0	1	0	0	1	0	hsa-miR-181d-5p	-1.08	-1.08	0.77	2009, 2011
ZNF655	ENST00000394163.2	zinc finger protein 655	709	0	0	0	0	4	0	3	1	1	hsa-miR-181d-5p	-1.07	-1.09	0.11	2009, 2011
ZNF563	ENST00000293725.5	zinc finger protein 563	5	0	0	0	0	2	2	0	0	1	hsa-miR-181a-5p	-1.04	-1.04	< 0.1	2009, 2011
ZNF23	ENST00000497160.1	zinc finger protein 23	5	1	1	0	0	4	1	2	1	4	hsa-miR-181d-5p	-1.04	-1.04	ORF
ZNF268	ENST00000542986.2	zinc finger protein 268	156	5	1	4	0	10	2	8	0	0	hsa-miR-181b-5p	-1.02	-1.9	< 0.1
ZNF83	ENST00000594682.2	zinc finger protein 83	78	0	0	0	0	14	2	11	1	0	hsa-miR-181d-5p	-1.01	-1.32	< 0.1	2009, 2011
ZNF799	ENST00000419318.1	zinc finger protein 799	17	0	0	0	0	2	1	1	0	1	hsa-miR-181a-5p	-0.95	-1.01	< 0.1
RP11-67H2.1	ENST00000521500.2	Uncharacterized protein	5	0	0	0	0	3	0	2	1	1	hsa-miR-181a-5p	-0.92	-0.92	< 0.1
ZNF302	ENST00000505365.2	zinc finger protein 302	13	2	2	0	0	6	0	5	1	1	hsa-miR-181d-5p	-0.91	-0.93	< 0.1	2007
ZNF616	ENST00000330123.5	zinc finger protein 616	45	0	0	0	0	10	1	9	0	2	hsa-miR-181d-5p	-0.9	-0.9	ORF
OSBPL3	ENST00000313367.2	oxysterol binding protein-like 3	200	2	1	1	0	3	0	2	1	2	hsa-miR-181b-5p	-0.89	-1.13	0.95	2005, 2007, 2009, 2011
ZFP30	ENST00000392144.1	ZFP30 zinc finger protein	41	1	0	1	0	0	0	0	0	2	hsa-miR-181a-5p	-0.87	-1.21	0.38	2009, 2011
ZFP62	ENST00000512132.1	ZFP62 zinc finger protein	170	2	1	0	1	1	0	0	1	2	hsa-miR-181a-5p	-0.87	-0.98	0.8	2011
ZNF181	ENST00000392232.3	zinc finger protein 181	15	0	0	0	0	2	1	1	0	0	hsa-miR-181a-5p	-0.85	-0.85	< 0.1
ZNF544	ENST00000599227.1	zinc finger protein 544	173	0	0	0	0	6	2	3	1	0	hsa-miR-181a-5p	-0.83	-0.85	< 0.1
ZNF256	ENST00000598928.1	zinc finger protein 256	18	4	0	4	0	8	0	8	0	3	hsa-miR-181d-5p	-0.82	-0.83	< 0.1
ZNF527	ENST00000436120.2	zinc finger protein 527	103	1	1	0	0	0	0	0	0	0	hsa-miR-181d-5p	-0.82	-0.87	0.48	2009, 2011
KRBOX4	ENST00000360017.5	KRAB box domain containing 4	162	2	0	2	0	1	1	0	0	1	hsa-miR-181d-5p	-0.82	-0.82	0.68	2011
ZNF441	ENST00000357901.4	zinc finger protein 441	5	0	0	0	0	3	1	1	1	0	hsa-miR-181b-5p	-0.8	-0.8	< 0.1
ZNF564	ENST00000339282.7	zinc finger protein 564	5	0	0	0	0	1	0	0	1	1	hsa-miR-181c-5p	-0.8	-0.8	< 0.1
ZNF625	ENST00000455799.1	zinc finger protein 625	8	0	0	0	0	4	4	0	0	1	hsa-miR-181a-5p	-0.8	-1.57	ORF
ZNF778	ENST00000433976.2	zinc finger protein 778	11	0	0	0	0	1	1	0	0	2	hsa-miR-181a-5p	-0.79	-1.29	< 0.1
CTD-2140B24.4	ENST00000540096.2	Zinc finger protein 268	156	5	1	4	0	10	2	8	0	0	hsa-miR-181b-5p	-0.76	-1.41	< 0.1
ZNF286A	ENST00000395894.2	Zinc finger protein 286A	19	0	0	0	0	8	1	7	0	1	hsa-miR-181a-5p	-0.75	-0.75	< 0.1	2009, 2011
ZNF136	ENST00000343979.4	zinc finger protein 136	33	1	1	0	0	3*	0	1	1	0	hsa-miR-181d-5p	-0.73	-0.73	< 0.1	2011
AC023469.1	ENST00000409243.1	HCG1817310; Uncharacterized protein	5	0	0	0	0	1	1	0	0	0	hsa-miR-181a-5p	-0.72	-0.72	< 0.1
IL2	ENST00000226730.4	interleukin 2	5	0	0	0	0	2	1	1	0	0	hsa-miR-181a-5p	-0.71	-0.71	< 0.1	2011
ZNF491	ENST00000323169.5	zinc finger protein 491	8	0	0	0	0	1	0	0	1	1	hsa-miR-181a-5p	-0.69	-0.69	< 0.1
POC1B-GALNT4	ENST00000548729.1	POC1B-GALNT4 readthrough	275	1	1	0	0	4	0	1	3	0	hsa-miR-181a-5p	-0.68	-0.68	0.3	2011
GALNT4	ENST00000529983.2	UDP-N-acetyl-alpha-D-galactosamine:polypeptide N-acetylgalactosaminyltransferase 4 (GalNAc-T4)	275	1	1	0	0	4	0	1	3	0	hsa-miR-181a-5p	-0.68	-0.68	0.3	2011
ZNF667	ENST00000591790.1	zinc finger protein 667	24	2	2	0	0	3	0	3	0	3	hsa-miR-181c-5p	-0.67	-0.67	< 0.1
GSKIP	ENST00000555181.1	GSK3B interacting protein	1581	2	1	1	0	0	0	0	0	1	hsa-miR-181b-5p	-0.67	-0.67	0.94	2007, 2009, 2011
ARSJ	ENST00000315366.7	arylsulfatase family, member J	386	2	2	0	0	0	0	0	0	1	hsa-miR-181d-5p	-0.66	-0.67	0.94	2005, 2007, 2009, 2011
SSB	ENST00000260956.4	Sjogren syndrome antigen B (autoantigen La)	373	0	0	0	0	2	1	0	1	0	hsa-miR-181d-5p	-0.66	-0.66	< 0.1
ZNF25	ENST00000302609.7	zinc finger protein 25	11	0	0	0	0	1	0	0	1	1	hsa-miR-181b-5p	-0.64	-0.64	< 0.1	2007
ZNF490	ENST00000311437.6	zinc finger protein 490	97	0	0	0	0	2	0	0	2	0	hsa-miR-181a-5p	-0.62	-0.62	< 0.1
ZKSCAN1	ENST00000324306.6	zinc finger with KRAB and SCAN domains 1	1314	1	0	1	0	1	0	1	0	2	hsa-miR-181d-5p	-0.62	-0.64	0.31	2011
CREBRF	ENST00000540014.1	CREB3 regulatory factor	24	2	2	0	0	2	0	1	1	1	hsa-miR-181d-5p	-0.62	-0.68	0.93	2003, 2005, 2007, 2009, 2011
TFRC	ENST00000540528.1	transferrin receptor	296	0	0	0	0	3	0	2	1	1	hsa-miR-181b-5p	-0.62	-0.66	< 0.1
ZNF471	ENST00000308031.5	zinc finger protein 471	30	0	0	0	0	3	0	2	1	1	hsa-miR-181d-5p	-0.61	-1.07	< 0.1
ZNF415	ENST00000597503.1	zinc finger protein 415	38	0	0	0	0	5	1	4	0	0	hsa-miR-181d-5p	-0.61	-0.89	ORF
SRSF7	ENST00000313117.6	serine/arginine-rich splicing factor 7	16077	1	1	0	0	1	1	0	0	1	hsa-miR-181a-5p	-0.6	-0.69	0.76	2005, 2007, 2009, 2011
ZNF436	ENST00000314011.4	zinc finger protein 436	73	0	0	0	0	3	0	1	2	1	hsa-miR-181a-5p	-0.6	-0.6	0.33
ZNF558	ENST00000601372.1	zinc finger protein 558	24	0	0	0	0	2	0	1	1	0	hsa-miR-181a-5p	-0.6	-0.6	< 0.1
DSCR8	ENST00000400477.3	Down syndrome critical region gene 8	5	0	0	0	0	1	1	0	0	0	hsa-miR-181a-5p	-0.59	-0.59	< 0.1
KLF6	ENST00000542957.1	Kruppel-like factor 6	4644	2	1	1	0	0	0	0	0	1	hsa-miR-181a-5p	-0.59	-0.59	0.92	2005, 2007, 2009, 2011
RORB	ENST00000376896.3	RAR-related orphan receptor B	5	3	0	1	2	0	0	0	0	1	hsa-miR-181a-5p	-0.58	-0.58	0.95	2005, 2007, 2009, 2011
ZIK1	ENST00000307468.4	zinc finger protein interacting with K protein 1	64	2	0	2	0	3	0	2	1	3	hsa-miR-181d-5p	-0.58	-0.62	< 0.1
ZNF846	ENST00000586293.1	zinc finger protein 846	10	0	0	0	0	4	4	0	0	6	hsa-miR-181b-5p	-0.58	-1.68	ORF
HMBS	ENST00000392841.1	hydroxymethylbilane synthase	253	1	1	0	0	0	0	0	0	0	hsa-miR-181a-5p	-0.57	-0.57	0.58	2009, 2011
ZNF345	ENST00000589046.1	zinc finger protein 345	24	0	0	0	0	2	0	2	0	0	hsa-miR-181a-5p	-0.57	-0.97	< 0.1	2011
FBXO34	ENST00000313833.4	F-box protein 34	80	2	0	2	0	1	0	1	0	0	hsa-miR-181d-5p	-0.57	-0.59	0.92	2009, 2011
S1PR1	ENST00000305352.6	sphingosine-1-phosphate receptor 1	251	2	1	1	0	0	0	0	0	3	hsa-miR-181b-5p	-0.56	-0.57	0.95	2005, 2007, 2009, 2011
ZNF586	ENST00000396150.4	zinc finger protein 586	137	0	0	0	0	4	1	3	0	0	hsa-miR-181b-5p	-0.55	-0.55	< 0.1
ZNF584	ENST00000599238.1	zinc finger protein 584	282	0	0	0	0	3	2	1	0	2	hsa-miR-181b-5p	-0.54	-0.54	< 0.1
RNF34	ENST00000361234.5	ring finger protein 34, E3 ubiquitin protein ligase	533	2	1	1	0	0	0	0	0	0	hsa-miR-181a-5p	-0.53	-0.54	0.82	2005, 2007, 2009, 2011
ZNF669	ENST00000358785.4	zinc finger protein 669	154	0	0	0	0	5	2	1	2	3	hsa-miR-181c-5p	-0.53	-0.71	< 0.1
GABRA1	ENST00000428797.2	gamma-aminobutyric acid (GABA) A receptor, alpha 1	5	3	1	1	1	0	0	0	0	1	hsa-miR-181a-5p	-0.53	-0.53	0.94	2005, 2007, 2009, 2011
SS18L2	ENST00000447630.1	synovial sarcoma translocation gene on chromosome 18-like 2	137	0	0	0	0	1	1	0	0	0	hsa-miR-181a-5p	-0.53	-0.57	< 0.1
BLOC1S6	ENST00000220531.3	biogenesis of lysosomal organelles complex-1, subunit 6, pallidin	1754	2	2	0	0	0	0	0	0	0	hsa-miR-181c-5p	-0.52	-0.53	0.81	2009, 2011
NCALD	ENST00000395923.1	neurocalcin delta	49	1	0	1	0	1	0	0	1	1	hsa-miR-181d-5p	-0.51	-0.51	0.72	2005, 2007, 2009, 2011
CLVS1	ENST00000518592.1	clavesin 1	5	1	1	0	0	1	0	1	0	0	hsa-miR-181a-5p	-0.51	-0.51	0.38	2009, 2011
GOLGA8G	ENST00000329523.6	golgin A8 family, member G	5	0	0	0	0	5	1	3	1	0	hsa-miR-181a-5p	-0.51	-0.51	0.16	2007
TADA1	ENST00000367874.4	transcriptional adaptor 1	160	0	0	0	0	3	0	1	2	1	hsa-miR-181b-5p	-0.51	-0.51	0.11
PLAC1L	ENST00000278855.2	placenta-specific 1-like	5	0	0	0	0	2	1	1	0	0	hsa-miR-181a-5p	-0.51	-0.51	< 0.1
TMEM45A	ENST00000323523.4	transmembrane protein 45A	350	0	0	0	0	1	1	0	0	0	hsa-miR-181a-5p	-0.51	-0.51	< 0.1
CDKN3	ENST00000556102.2	cyclin-dependent kinase inhibitor 3	833	0	0	0	0	1	1	0	0	0	hsa-miR-181d-5p	-0.51	-0.51	< 0.1
BHLHE40	ENST00000256495.3	basic helix-loop-helix family, member e40	1571	1	1	0	0	1	0	0	1	0	hsa-miR-181a-5p	-0.5	-0.53	0.78	2005, 2007, 2009, 2011
ZNF182	ENST00000376943.3	zinc finger protein 182	20	0	0	0	0	1	0	0	1	1	hsa-miR-181a-5p	-0.5	-0.5	< 0.1
ZNF606	ENST00000341164.4	zinc finger protein 606	14	0	0	0	0	1	1	0	0	0	hsa-miR-181d-5p	-0.5	-0.5	< 0.1

## Sheet: hsa-miR-183
Target gene	Representative transcript	Gene name	3P-seq tags + 5	Conserved sites total	Conserved 8mer sites	Conserved 7mer-m8 sites	Conserved 7mer-A1 sites	Poorly conserved sites total	Poorly conserved 8mer sites	Poorly conserved 7mer-m8 sites	Poorly conserved 7mer-A1 sites	6mer sites	Representative miRNA	Cumulative weighted context++ score	Total context++ score	Aggregate PCT	Previous TargetScan publication(s)
NUDT4	ENST00000337179.5	nudix (nucleoside diphosphate linked moiety X)-type motif 4	41	2	1	1	0	1	0	1	0	3	hsa-miR-183-5p.1	-1.18	-1.18	0.92	2009, 2011
GNG5	ENST00000370645.4	guanine nucleotide binding protein (G protein), gamma 5	3132	1	1	0	0	0	0	0	0	0	hsa-miR-183-5p.1	-0.88	-0.88	0.56	2005, 2007, 2009, 2011
PSEN2	ENST00000340188.4	presenilin 2 (Alzheimer disease 4)	613	1	1	0	0	0	0	0	0	0	hsa-miR-183-5p.1	-0.84	-0.84	0.88	2005, 2007, 2009, 2011
CCDC121	ENST00000324364.3	coiled-coil domain containing 121	5	0	0	0	0	2	1	1	0	0	hsa-miR-183-5p.1	-0.78	-0.78	< 0.1
PFN2	ENST00000239940.7	profilin 2	2184	2	1	0	1	0	0	0	0	1	hsa-miR-183-5p.1	-0.78	-0.81	0.51	2007, 2009, 2011
KCNK10	ENST00000340700.5	potassium channel, subfamily K, member 10	5	2	1	1	0	0	0	0	0	0	hsa-miR-183-5p.1	-0.77	-0.77	0.97	2005, 2007, 2009, 2011
RCN2	ENST00000394885.3	reticulocalbin 2, EF-hand calcium binding domain	4448	1	1	0	0	2	0	1	1	1	hsa-miR-183-5p.1	-0.74	-0.89	0.85	2005, 2007, 2011
MTERFD3	ENST00000392830.2	MTERF domain containing 3	35	0	0	0	0	1	1	0	0	0	hsa-miR-183-5p.1	-0.74	-0.74	< 0.1
SLAIN1	ENST00000418532.1	SLAIN motif family, member 1	842	1	1	0	0	1	0	0	1	0	hsa-miR-183-5p.1	-0.73	-0.73	0.8	2007, 2009, 2011
PTS	ENST00000525803.1	6-pyruvoyltetrahydropterin synthase	1526	1	1	0	0	0	0	0	0	0	hsa-miR-183-5p.1	-0.72	-0.72	ORF
ITGB1	ENST00000396033.2	integrin, beta 1 (fibronectin receptor, beta polypeptide, antigen CD29 includes MDF2, MSK12)	2098	1	0	1	0	1	1	0	0	1	hsa-miR-183-5p.1	-0.7	-0.7	0.37	2005, 2007, 2011
PPP2CA	ENST00000481195.1	protein phosphatase 2, catalytic subunit, alpha isozyme	11344	1	1	0	0	1	0	1	0	1	hsa-miR-183-5p.1	-0.7	-0.84	0.88	2005, 2007, 2009, 2011
FRMD6	ENST00000395718.2	FERM domain containing 6	508	1	1	0	0	1	0	1	0	0	hsa-miR-183-5p.1	-0.7	-0.7	0.7	2007, 2009, 2011
NARS2	ENST00000281038.5	asparaginyl-tRNA synthetase 2, mitochondrial (putative)	65	0	0	0	0	2	1	0	1	0	hsa-miR-183-5p.1	-0.69	-0.8	< 0.1
MAL2	ENST00000276681.6	mal, T-cell differentiation protein 2 (gene/pseudogene)	2056	1	1	0	0	1	0	1	0	0	hsa-miR-183-5p.1	-0.69	-0.8	0.86	2003, 2005, 2007, 2009, 2011
TTC7B	ENST00000328459.6	tetratricopeptide repeat domain 7B	20	1	1	0	0	1	0	1	0	0	hsa-miR-183-5p.1	-0.68	-0.68	0.72	2007, 2009, 2011
THAP7	ENST00000215742.4	THAP domain containing 7	769	0	0	0	0	1	1	0	0	0	hsa-miR-183-5p.1	-0.66	-0.66	< 0.1	2011
TMEM184C	ENST00000296582.3	transmembrane protein 184C	94	1	1	0	0	1	1	0	0	3	hsa-miR-183-5p.1	-0.66	-1	0.86	2009, 2011
CYYR1	ENST00000299340.4	cysteine/tyrosine-rich 1	5	1	1	0	0	0	0	0	0	0	hsa-miR-183-5p.1	-0.65	-0.65	0.39	2009, 2011
GYPA	ENST00000360771.4	glycophorin A (MNS blood group)	5	0	0	0	0	2	1	0	1	0	hsa-miR-183-5p.1	-0.65	-0.65	< 0.1
BTG1	ENST00000256015.3	B-cell translocation gene 1, anti-proliferative	1677	1	1	0	0	0	0	0	0	1	hsa-miR-183-5p.1	-0.65	-0.66	0.88	2005, 2007, 2009, 2011
DHRSX	ENST00000334651.5	dehydrogenase/reductase (SDR family) X-linked	5	0	0	0	0	2	1	1	0	1	hsa-miR-183-5p.1	-0.65	-0.65	< 0.1
IDH2	ENST00000330062.3	isocitrate dehydrogenase 2 (NADP+), mitochondrial	296	1	1	0	0	0	0	0	0	0	hsa-miR-183-5p.1	-0.65	-0.67	0.85	2005, 2007, 2009, 2011
EEF2	ENST00000309311.6	eukaryotic translation elongation factor 2	25580	2	0	2	0	0	0	0	0	0	hsa-miR-183-5p.1	-0.65	-0.65	0.82	2009, 2011
RPA3-AS1	ENST00000406829.1	RPA3 antisense RNA 1	22	1	1	0	0	0	0	0	0	2	hsa-miR-183-5p.1	-0.65	-0.65	< 0.1
CTDSP1	ENST00000273062.2	CTD (carboxy-terminal domain, RNA polymerase II, polypeptide A) small phosphatase 1	1299	1	1	0	0	1	0	1	0	1	hsa-miR-183-5p.1	-0.65	-0.65	0.79	2005, 2007, 2009, 2011
KIAA0101	ENST00000558008.1	KIAA0101	6821	1	1	0	0	1	0	0	1	1	hsa-miR-183-5p.1	-0.65	-0.81	0.77	2009, 2011
DUSP10	ENST00000366899.3	dual specificity phosphatase 10	70	1	1	0	0	0	0	0	0	1	hsa-miR-183-5p.1	-0.63	-0.63	0.87	2005, 2007, 2009, 2011
PCK2	ENST00000216780.4	phosphoenolpyruvate carboxykinase 2 (mitochondrial)	437	0	0	0	0	1	1	0	0	0	hsa-miR-183-5p.1	-0.63	-0.63	< 0.1
RAB27B	ENST00000262094.5	RAB27B, member RAS oncogene family	5	0	0	0	0	4	1	2	1	0	hsa-miR-183-5p.1	-0.63	-0.63	< 0.1	2011
RHPN2	ENST00000254260.3	rhophilin, Rho GTPase binding protein 2	5	1	1	0	0	0	0	0	0	0	hsa-miR-183-5p.1	-0.63	-0.63	0.56	2009, 2011
SLC25A15	ENST00000338625.4	solute carrier family 25 (mitochondrial carrier; ornithine transporter) member 15	345	1	0	1	0	2	0	1	1	1	hsa-miR-183-5p.1	-0.62	-0.68	0.43	2011
CPM	ENST00000551568.1	carboxypeptidase M	125	0	0	0	0	2	1	1	0	1	hsa-miR-183-5p.1	-0.62	-0.65	< 0.1	2011
ICA1	ENST00000402384.3	islet cell autoantigen 1, 69kDa	378	1	0	1	0	0	0	0	0	0	hsa-miR-183-5p.1	-0.61	-0.61	0.78	2009, 2011
CSN1S1	ENST00000246891.4	casein alpha s1	5	0	0	0	0	2	0	1	1	0	hsa-miR-183-5p.1	-0.61	-0.61	< 0.1
PPP2CB	ENST00000221138.4	protein phosphatase 2, catalytic subunit, beta isozyme	11	1	1	0	0	0	0	0	0	0	hsa-miR-183-5p.1	-0.6	-0.6	0.78	2005, 2007, 2009, 2011
LHFPL2	ENST00000515007.2	lipoma HMGIC fusion partner-like 2	16	1	1	0	0	0	0	0	0	2	hsa-miR-183-5p.1	-0.6	-0.6	0.87	2009, 2011
TMSB4X	ENST00000451311.2	thymosin beta 4, X-linked	5	1	0	1	0	0	0	0	0	0	hsa-miR-183-5p.1	-0.59	-0.59	0.61	2007, 2009, 2011
FOXN2	ENST00000340553.3	forkhead box N2	441	2	0	2	0	0	0	0	0	3	hsa-miR-183-5p.1	-0.58	-0.58	0.92	2007, 2009, 2011
REV1	ENST00000393445.3	REV1, polymerase (DNA directed)	1210	1	1	0	0	1	0	0	1	0	hsa-miR-183-5p.1	-0.58	-0.74	0.88	2009, 2011
GPR34	ENST00000378142.4	G protein-coupled receptor 34	5	0	0	0	0	1	1	0	0	0	hsa-miR-183-5p.1	-0.58	-0.58	< 0.1
TCF7L2	ENST00000355717.4	transcription factor 7-like 2 (T-cell specific, HMG-box)	650	1	0	1	0	1	0	1	0	0	hsa-miR-183-5p.1	-0.58	-0.58	0.67	2011
CCL18	ENST00000004921.3	chemokine (C-C motif) ligand 18 (pulmonary and activation-regulated)	5	0	0	0	0	1	1	0	0	0	hsa-miR-183-5p.1	-0.58	-0.58	< 0.1
GJD2	ENST00000290374.4	gap junction protein, delta 2, 36kDa	5	1	1	0	0	0	0	0	0	1	hsa-miR-183-5p.1	-0.57	-0.57	0.86
L3MBTL3	ENST00000529410.1	l(3)mbt-like 3 (Drosophila)	60	1	1	0	0	0	0	0	0	0	hsa-miR-183-5p.1	-0.57	-0.57	0.66	2005, 2007, 2009, 2011
SMIM3	ENST00000526627.1	small integral membrane protein 3	3180	0	0	0	0	2	0	2	0	0	hsa-miR-183-5p.1	-0.57	-0.57	< 0.1
ANGEL2	ENST00000535388.1	angel homolog 2 (Drosophila)	218	1	1	0	0	0	0	0	0	1	hsa-miR-183-5p.1	-0.56	-0.56	< 0.1
KCNMB1	ENST00000274629.4	potassium large conductance calcium-activated channel, subfamily M, beta member 1	5	0	0	0	0	1	1	0	0	1	hsa-miR-183-5p.1	-0.56	-0.56	< 0.1
PEX19	ENST00000368072.5	peroxisomal biogenesis factor 19	1804	1	1	0	0	0	0	0	0	0	hsa-miR-183-5p.1	-0.56	-0.56	0.83	2005, 2007, 2009, 2011
C11orf63	ENST00000531316.1	chromosome 11 open reading frame 63	38	0	0	0	0	1	1	0	0	0	hsa-miR-183-5p.1	-0.55	-0.55	< 0.1	2011
C2orf44	ENST00000406895.3	chromosome 2 open reading frame 44	104	1	1	0	0	1	0	1	0	1	hsa-miR-183-5p.1	-0.55	-0.55	< 0.1	2011
TSGA10	ENST00000393483.3	testis specific, 10	8	0	0	0	0	2	0	1	1	1	hsa-miR-183-5p.1	-0.54	-0.62	< 0.1
ARPP19	ENST00000566423.1	cAMP-regulated phosphoprotein, 19kDa	1316	1	0	1	0	1	0	0	1	0	hsa-miR-183-5p.1	-0.54	-0.61	0.78	2005, 2007, 2009, 2011
SMCO4	ENST00000525141.1	single-pass membrane protein with coiled-coil domains 4	220	1	1	0	0	0	0	0	0	0	hsa-miR-183-5p.1	-0.53	-0.7	0.38	2007, 2009, 2011
MBNL1	ENST00000357472.3	muscleblind-like splicing regulator 1	135	1	1	0	0	0	0	0	0	3	hsa-miR-183-5p.1	-0.53	-0.53	0.8	2005, 2007, 2009, 2011
SLC25A51	ENST00000380590.3	solute carrier family 25, member 51	170	0	0	0	0	2	0	2	0	0	hsa-miR-183-5p.1	-0.53	-0.53	< 0.1
ZNF750	ENST00000269394.3	zinc finger protein 750	5	0	0	0	0	1	1	0	0	0	hsa-miR-183-5p.1	-0.53	-0.53	< 0.1
GNG12	ENST00000370982.3	guanine nucleotide binding protein (G protein), gamma 12	1362	1	1	0	0	0	0	0	0	0	hsa-miR-183-5p.1	-0.52	-0.55	0.43	2009, 2011
TMSB4Y	ENST00000284856.3	thymosin beta 4, Y-linked	5	1	0	1	0	0	0	0	0	0	hsa-miR-183-5p.1	-0.52	-0.52	0.78	2005, 2007, 2009, 2011
UFM1	ENST00000239878.4	ubiquitin-fold modifier 1	1502	0	0	0	0	1	1	0	0	0	hsa-miR-183-5p.1	-0.52	-0.52	< 0.1
HLA-DMB	ENST00000418107.2	major histocompatibility complex, class II, DM beta	61	0	0	0	0	1	1	0	0	0	hsa-miR-183-5p.1	-0.52	-0.52	< 0.1
CTDSPL	ENST00000443503.2	CTD (carboxy-terminal domain, RNA polymerase II, polypeptide A) small phosphatase-like	372	1	1	0	0	2	0	1	1	0	hsa-miR-183-5p.1	-0.52	-0.64	0.64	2005, 2007, 2009, 2011
ATPIF1	ENST00000465645.1	ATPase inhibitory factor 1	15846	0	0	0	0	2	1	0	1	0	hsa-miR-183-5p.1	-0.52	-0.52	< 0.1
PRKCI	ENST00000295797.4	protein kinase C, iota	103	1	0	1	0	0	0	0	0	1	hsa-miR-183-5p.1	-0.52	-0.54	0.76	2009, 2011
UBE2D4	ENST00000222402.3	ubiquitin-conjugating enzyme E2D 4 (putative)	20	0	0	0	0	3	0	3	0	2	hsa-miR-183-5p.1	-0.52	-0.63	< 0.1
FAM175B	ENST00000298492.5	family with sequence similarity 175, member B	525	2	0	1	1	0	0	0	0	2	hsa-miR-183-5p.1	-0.52	-0.63	0.87	2005, 2007, 2011
ZIK1	ENST00000307468.4	zinc finger protein interacting with K protein 1	64	0	0	0	0	3	0	1	2	0	hsa-miR-183-5p.1	-0.52	-0.59	< 0.1
SERP1	ENST00000239944.2	stress-associated endoplasmic reticulum protein 1	3242	1	1	0	0	1	0	0	1	0	hsa-miR-183-5p.1	-0.51	-0.63	0.33	2005, 2007, 2011
AMIGO2	ENST00000266581.4	adhesion molecule with Ig-like domain 2	860	0	0	0	0	2	1	0	1	0	hsa-miR-183-5p.1	-0.51	-0.61	< 0.1
ANKMY2	ENST00000306999.2	ankyrin repeat and MYND domain containing 2	75	1	1	0	0	1	0	0	1	0	hsa-miR-183-5p.1	-0.51	-0.54	0.5	2009, 2011
AKAP12	ENST00000402676.2	A kinase (PRKA) anchor protein 12	913	1	1	0	0	2	1	1	0	1	hsa-miR-183-5p.1	-0.51	-0.56	0.23	2009, 2011
HTR2A	ENST00000378688.4	5-hydroxytryptamine (serotonin) receptor 2A, G protein-coupled	5	1	1	0	0	1	0	0	1	1	hsa-miR-183-5p.1	-0.51	-0.51	0.57
RAB30	ENST00000533486.1	RAB30, member RAS oncogene family	274	1	1	0	0	0	0	0	0	3	hsa-miR-183-5p.1	-0.51	-0.53	0.81
MACROD2	ENST00000217246.4	MACRO domain containing 2	5	1	1	0	0	0	0	0	0	2	hsa-miR-183-5p.1	-0.5	-0.5	0.76	2009, 2011
ATG12	ENST00000500945.2	autophagy related 12	1822	0	0	0	0	2	0	1	1	1	hsa-miR-183-5p.1	-0.5	-0.62	< 0.1
C9orf47	ENST00000375851.2	chromosome 9 open reading frame 47	5	0	0	0	0	3	0	1	2	1	hsa-miR-183-5p.1	-0.5	-0.5	< 0.1
SLC24A5	ENST00000482911.2	solute carrier family 24 (sodium/potassium/calcium exchanger), member 5	5	0	0	0	0	1	1	0	0	2	hsa-miR-183-5p.1	-0.5	-0.5	< 0.1
FAM217B	ENST00000358293.3	family with sequence similarity 217, member B	175	1	1	0	0	2	0	1	1	0	hsa-miR-183-5p.1	-0.5	-0.5	< 0.1	2009, 2011
LIN52	ENST00000555028.1	lin-52 homolog (C. elegans)	116	1	1	0	0	0	0	0	0	0	hsa-miR-183-5p.1	-0.49	-0.49	< 0.1
MDM4	ENST00000391947.2	Mdm4 p53 binding protein homolog (mouse)	443	1	0	0	1	2	0	1	1	5	hsa-miR-183-5p.1	-0.49	-0.51	< 0.1	2011
LSM11	ENST00000286307.5	LSM11, U7 small nuclear RNA associated	1458	1	0	1	0	1	0	1	0	0	hsa-miR-183-5p.1	-0.49	-0.52	0.67
DNAI1	ENST00000545019.1	dynein, axonemal, intermediate chain 1	5	0	0	0	0	1	1	0	0	0	hsa-miR-183-5p.1	-0.49	-0.49	< 0.1
NRIP2	ENST00000337508.4	nuclear receptor interacting protein 2	5	0	0	0	0	2	1	1	0	0	hsa-miR-183-5p.1	-0.48	-0.48	< 0.1
AC104472.1	ENST00000399242.2	CDNA FLJ26134 fis, clone TMS03713; Uncharacterized protein	5	0	0	0	0	1	1	0	0	0	hsa-miR-183-5p.1	-0.48	-0.48	< 0.1
LCK	ENST00000336890.5	lymphocyte-specific protein tyrosine kinase	23	0	0	0	0	1	1	0	0	0	hsa-miR-183-5p.1	-0.48	-0.48	< 0.1
KIF2A	ENST00000381103.2	kinesin heavy chain member 2A	905	1	1	0	0	0	0	0	0	0	hsa-miR-183-5p.1	-0.48	-0.5	0.88	2009, 2011
CYCS	ENST00000305786.2	cytochrome c, somatic	320	0	0	0	0	2	1	1	0	2	hsa-miR-183-5p.1	-0.48	-0.51	< 0.1
FRS2	ENST00000550389.1	fibroblast growth factor receptor substrate 2	176	2	0	2	0	1	0	0	1	0	hsa-miR-183-5p.1	-0.48	-0.62	0.26
KLHL28	ENST00000396128.4	kelch-like family member 28	9	1	1	0	0	0	0	0	0	0	hsa-miR-183-5p.1	-0.48	-0.48	0.67	2007, 2009, 2011
AC010441.1	ENST00000600109.1		3180	0	0	0	0	2	0	2	0	0	hsa-miR-183-5p.1	-0.48	-0.48	< 0.1
CEP170B	ENST00000414716.3	centrosomal protein 170B	326	1	1	0	0	2	0	1	1	0	hsa-miR-183-5p.1	-0.47	-0.47	0.85	2009, 2011
KLRD1	ENST00000381908.3	killer cell lectin-like receptor subfamily D, member 1	5	0	0	0	0	1	1	0	0	0	hsa-miR-183-5p.1	-0.47	-0.47	< 0.1
PCGF6	ENST00000337211.4	polycomb group ring finger 6	5	0	0	0	0	1	1	0	0	0	hsa-miR-183-5p.1	-0.47	-0.47	< 0.1
SREK1IP1	ENST00000513458.4	SREK1-interacting protein 1	145	1	1	0	0	1	0	1	0	2	hsa-miR-183-5p.1	-0.47	-0.85	0.82	2009, 2011
MTA1	ENST00000331320.7	metastasis associated 1	8	1	0	1	0	0	0	0	0	0	hsa-miR-183-5p.1	-0.47	-0.47	0.77	2009, 2011
CRK	ENST00000398970.5	v-crk avian sarcoma virus CT10 oncogene homolog	1841	1	0	1	0	0	0	0	0	1	hsa-miR-183-5p.1	-0.47	-0.5	0.77
KCNK2	ENST00000444842.2	potassium channel, subfamily K, member 2	258	1	1	0	0	0	0	0	0	0	hsa-miR-183-5p.1	-0.47	-0.47	0.66	2005, 2007, 2009, 2011
SLC25A52	ENST00000269205.5	solute carrier family 25, member 52	5	0	0	0	0	1	0	1	0	0	hsa-miR-183-5p.1	-0.47	-0.47	< 0.1
SRSF2	ENST00000392485.2	serine/arginine-rich splicing factor 2	9241	1	0	1	0	0	0	0	0	0	hsa-miR-183-5p.1	-0.47	-0.47	0.66	2005, 2007, 2009, 2011
DBI	ENST00000355857.3	diazepam binding inhibitor (GABA receptor modulator, acyl-CoA binding protein)	623	0	0	0	0	1	0	1	0	0	hsa-miR-183-5p.1	-0.47	-0.47	< 0.1

## Sheet: hsa-miR-191
Target gene	Representative transcript	Gene name	3P-seq tags + 5	Conserved sites total	Conserved 8mer sites	Conserved 7mer-m8 sites	Conserved 7mer-A1 sites	Poorly conserved sites total	Poorly conserved 8mer sites	Poorly conserved 7mer-m8 sites	Poorly conserved 7mer-A1 sites	6mer sites	Representative miRNA	Cumulative weighted context++ score	Total context++ score	Aggregate PCT	Previous TargetScan publication(s)
OR2T34	ENST00000328782.2	olfactory receptor, family 2, subfamily T, member 34	5	0	0	0	0	1	1	0	0	0	hsa-miR-191-5p	-0.95	-0.95	< 0.1
TMEM70	ENST00000517439.1	transmembrane protein 70	6179	0	0	0	0	1	1	0	0	0	hsa-miR-191-5p	-0.77	-0.79	< 0.1
ORC3	ENST00000392844.3	origin recognition complex, subunit 3	702	0	0	0	0	1	1	0	0	0	hsa-miR-191-5p	-0.75	-0.77	< 0.1
ASTE1	ENST00000514044.1	asteroid homolog 1 (Drosophila)	108	0	0	0	0	1	1	0	0	0	hsa-miR-191-5p	-0.74	-0.74	< 0.1
SPO11	ENST00000371263.3	SPO11 meiotic protein covalently bound to DSB	5	0	0	0	0	1	1	0	0	0	hsa-miR-191-5p	-0.72	-0.72	< 0.1
ZCCHC8	ENST00000536306.1	zinc finger, CCHC domain containing 8	297	0	0	0	0	1	1	0	0	0	hsa-miR-191-5p	-0.66	-0.66	< 0.1
DDHD1	ENST00000323669.5	DDHD domain containing 1	103	0	0	0	0	3	1	2	0	1	hsa-miR-191-5p	-0.62	-0.73	< 0.1
TMC7	ENST00000421369.3	transmembrane channel-like 7	54	1	1	0	0	1	0	1	0	0	hsa-miR-191-5p	-0.62	-0.73	< 0.1	2011
TMOD2	ENST00000249700.4	tropomodulin 2 (neuronal)	117	1	1	0	0	1	0	1	0	0	hsa-miR-191-5p	-0.61	-0.62	0.14	2007, 2009, 2011
SLC25A24	ENST00000565488.1	solute carrier family 25 (mitochondrial carrier; phosphate carrier), member 24	1688	0	0	0	0	2	0	2	0	0	hsa-miR-191-5p	-0.6	-0.6	< 0.1
FGF20	ENST00000180166.5	fibroblast growth factor 20	5	0	0	0	0	1	1	0	0	0	hsa-miR-191-5p	-0.59	-0.59	< 0.1
PLCD1	ENST00000463876.1	phospholipase C, delta 1	21	1	1	0	0	0	0	0	0	0	hsa-miR-191-5p	-0.58	-0.58	< 0.1	2007, 2009, 2011
DCTN4	ENST00000447998.2	dynactin 4 (p62)	153	0	0	0	0	1	1	0	0	0	hsa-miR-191-5p	-0.57	-0.57	< 0.1
KIAA0125	ENST00000429431.1	KIAA0125	5	0	0	0	0	1	0	1	0	0	hsa-miR-191-5p	-0.54	-0.54	< 0.1
SPATA18	ENST00000295213.4	spermatogenesis associated 18	19	0	0	0	0	2	0	1	1	0	hsa-miR-191-5p	-0.54	-0.54	< 0.1
AC104472.1	ENST00000399242.2	CDNA FLJ26134 fis, clone TMS03713; Uncharacterized protein	5	0	0	0	0	1	0	1	0	1	hsa-miR-191-5p	-0.53	-0.53	< 0.1
TAF5	ENST00000369839.3	TAF5 RNA polymerase II, TATA box binding protein (TBP)-associated factor, 100kDa	105	1	1	0	0	0	0	0	0	0	hsa-miR-191-5p	-0.51	-0.56	< 0.1	2007
MAGEH1	ENST00000342972.1	melanoma antigen family H, 1	231	0	0	0	0	1	0	1	0	0	hsa-miR-191-5p	-0.51	-0.51	< 0.1
YBX3	ENST00000279550.7	Y box binding protein 3	631	0	0	0	0	1	0	1	0	0	hsa-miR-191-5p	-0.49	-0.51	< 0.1
ADCK1	ENST00000238561.5	aarF domain containing kinase 1	215	0	0	0	0	1	1	0	0	0	hsa-miR-191-5p	-0.48	-0.48	< 0.1
MCM5	ENST00000216122.4	minichromosome maintenance complex component 5	2838	0	0	0	0	1	0	0	1	0	hsa-miR-191-5p	-0.47	-0.47	< 0.1
PCSK9	ENST00000302118.5	proprotein convertase subtilisin/kexin type 9	2345	0	0	0	0	1	1	0	0	1	hsa-miR-191-5p	-0.47	-0.52	< 0.1
ZBTB34	ENST00000319119.4	zinc finger and BTB domain containing 34	726	1	1	0	0	0	0	0	0	0	hsa-miR-191-5p	-0.47	-0.48	< 0.1	2011
LINGO2	ENST00000379992.2	leucine rich repeat and Ig domain containing 2	52	0	0	0	0	1	1	0	0	0	hsa-miR-191-5p	-0.47	-0.47	< 0.1
B4GALT6	ENST00000306851.5	UDP-Gal:betaGlcNAc beta 1,4- galactosyltransferase, polypeptide 6	146	0	0	0	0	1	0	1	0	0	hsa-miR-191-5p	-0.46	-0.46	0.27
CALN1	ENST00000329008.5	calneuron 1	5	1	0	1	0	1	0	1	0	1	hsa-miR-191-5p	-0.45	-0.45	0.49	2011
CEBPB	ENST00000303004.3	CCAAT/enhancer binding protein (C/EBP), beta	3178	0	0	0	0	1	0	1	0	0	hsa-miR-191-5p	-0.45	-0.48	0.46	2007, 2011
HRSP12	ENST00000254878.3	heat-responsive protein 12	209	0	0	0	0	1	0	0	1	0	hsa-miR-191-5p	-0.45	-0.45	< 0.1
DDX6	ENST00000264018.4	DEAD (Asp-Glu-Ala-Asp) box helicase 6	11	0	0	0	0	1	0	1	0	1	hsa-miR-191-5p	-0.45	-0.45	< 0.1
NEURL4	ENST00000315614.7	neuralized homolog 4 (Drosophila)	469	1	0	1	0	0	0	0	0	0	hsa-miR-191-5p	-0.45	-0.45	0.49	2007, 2009, 2011
ZNF275	ENST00000370251.3	zinc finger protein 275	465	0	0	0	0	2	0	2	0	1	hsa-miR-191-5p	-0.44	-0.45	< 0.1
SATB1	ENST00000338745.6	SATB homeobox 1	312	1	1	0	0	0	0	0	0	0	hsa-miR-191-5p	-0.44	-0.53	0.14	2009, 2011
EGR1	ENST00000239938.4	early growth response 1	1956	1	1	0	0	0	0	0	0	0	hsa-miR-191-5p	-0.44	-0.44	< 0.1	2007
UNC5B	ENST00000335350.6	unc-5 homolog B (C. elegans)	90	0	0	0	0	2	0	1	1	0	hsa-miR-191-5p	-0.43	-0.43	< 0.1
DBT	ENST00000370132.4	dihydrolipoamide branched chain transacylase E2	117	0	0	0	0	1	1	0	0	0	hsa-miR-191-5p	-0.43	-0.49	< 0.1
ZBTB2	ENST00000325144.4	zinc finger and BTB domain containing 2	832	0	0	0	0	1	1	0	0	0	hsa-miR-191-5p	-0.42	-0.44	< 0.1
CMTR2	ENST00000338099.5	cap methyltransferase 2	259	0	0	0	0	1	1	0	0	0	hsa-miR-191-5p	-0.42	-0.42	< 0.1
FANK1	ENST00000449042.2	fibronectin type III and ankyrin repeat domains 1	5	0	0	0	0	1	0	1	0	0	hsa-miR-191-5p	-0.42	-0.42	< 0.1
CDKL1	ENST00000395834.1	cyclin-dependent kinase-like 1 (CDC2-related kinase)	90	0	0	0	0	1	1	0	0	0	hsa-miR-191-5p	-0.42	-0.44	< 0.1
PPP1CB	ENST00000395366.2	protein phosphatase 1, catalytic subunit, beta isozyme	5795	0	0	0	0	1	0	1	0	0	hsa-miR-191-5p	-0.41	-0.41	< 0.1
FAM73A	ENST00000370791.3	family with sequence similarity 73, member A	837	0	0	0	0	1	1	0	0	0	hsa-miR-191-5p	-0.41	-0.41	< 0.1
MAPRE3	ENST00000233121.2	microtubule-associated protein, RP/EB family, member 3	303	1	0	1	0	0	0	0	0	0	hsa-miR-191-5p	-0.41	-0.41	0.49	2007, 2009, 2011
CRH	ENST00000276571.3	corticotropin releasing hormone	5	0	0	0	0	1	0	1	0	0	hsa-miR-191-5p	-0.41	-0.41	< 0.1
PARP11	ENST00000427057.2	poly (ADP-ribose) polymerase family, member 11	75	0	0	0	0	1	1	0	0	0	hsa-miR-191-5p	-0.4	-0.4	< 0.1
MIEF1	ENST00000325301.2	mitochondrial elongation factor 1	2319	0	0	0	0	2	0	0	2	0	hsa-miR-191-5p	-0.4	-0.45	< 0.1	2011
HOXB2	ENST00000330070.4	homeobox B2	1282	1	0	1	0	0	0	0	0	0	hsa-miR-191-5p	-0.4	-0.4	0.47
ZMYM3	ENST00000373982.1	zinc finger, MYM-type 3	147	0	0	0	0	1	0	0	1	0	hsa-miR-191-5p	-0.4	-0.4	< 0.1
HARS	ENST00000504156.1	histidyl-tRNA synthetase	34	0	0	0	0	1	0	1	0	0	hsa-miR-191-5p	-0.4	-0.4	< 0.1
FAM78A	ENST00000372269.3	family with sequence similarity 78, member A	7	0	0	0	0	1	0	1	0	0	hsa-miR-191-5p	-0.4	-0.4	< 0.1
CDK6	ENST00000265734.4	cyclin-dependent kinase 6	1116	1	0	1	0	1	0	1	0	0	hsa-miR-191-5p	-0.4	-0.45	0.56	2009, 2011
ANAPC10	ENST00000507656.1	anaphase promoting complex subunit 10	46	0	0	0	0	1	0	0	1	0	hsa-miR-191-5p	-0.4	-0.4	< 0.1
PURB	ENST00000395699.2	purine-rich element binding protein B	497	0	0	0	0	2	0	1	1	1	hsa-miR-191-5p	-0.4	-0.52	< 0.1
MROH2A	ENST00000389758.3	maestro heat-like repeat family member 2A	13	0	0	0	0	1	0	1	0	0	hsa-miR-191-5p	-0.4	-0.4	< 0.1
MPDU1	ENST00000250124.6	mannose-P-dolichol utilization defect 1	1092	0	0	0	0	1	0	1	0	0	hsa-miR-191-5p	-0.39	-0.39	< 0.1
PPP4R1L	ENST00000334187.8	protein phosphatase 4, regulatory subunit 1-like	27	0	0	0	0	3	1	2	0	0	hsa-miR-191-5p	-0.39	-0.84	< 0.1
BRD7	ENST00000394688.3	bromodomain containing 7	349	0	0	0	0	2	1	1	0	0	hsa-miR-191-5p	-0.39	-0.86	< 0.1
HSPA13	ENST00000285667.3	heat shock protein 70kDa family, member 13	2175	0	0	0	0	2	0	1	1	0	hsa-miR-191-5p	-0.39	-0.44	< 0.1
OXSR1	ENST00000311806.3	oxidative stress responsive 1	1790	1	1	0	0	0	0	0	0	0	hsa-miR-191-5p	-0.39	-0.39	< 0.1	2007, 2009, 2011
HLTF	ENST00000465259.1	helicase-like transcription factor	127	0	0	0	0	1	1	0	0	0	hsa-miR-191-5p	-0.39	-0.39	< 0.1
WDR88	ENST00000355868.3	WD repeat domain 88	5	0	0	0	0	1	0	1	0	0	hsa-miR-191-5p	-0.39	-0.39	< 0.1
MCUR1	ENST00000379170.4	mitochondrial calcium uniporter regulator 1	129	0	0	0	0	1	1	0	0	0	hsa-miR-191-5p	-0.38	-0.39	< 0.1
MISP	ENST00000215582.6	mitotic spindle positioning	23	0	0	0	0	1	0	1	0	0	hsa-miR-191-5p	-0.38	-0.38	< 0.1
SAFB	ENST00000292123.5	scaffold attachment factor B	391	0	0	0	0	1	0	1	0	0	hsa-miR-191-5p	-0.38	-0.38	< 0.1
TSPAN13	ENST00000262067.4	tetraspanin 13	491	0	0	0	0	1	0	1	0	0	hsa-miR-191-5p	-0.38	-0.38	< 0.1
MFAP3	ENST00000436816.1	microfibrillar-associated protein 3	1139	0	0	0	0	1	0	1	0	1	hsa-miR-191-5p	-0.38	-0.38	< 0.1
SLC16A2	ENST00000587091.1	solute carrier family 16, member 2 (thyroid hormone transporter)	22	1	1	0	0	0	0	0	0	0	hsa-miR-191-5p	-0.38	-0.38	< 0.1	2009, 2011
MEIS3	ENST00000559524.1	Meis homeobox 3	29	0	0	0	0	1	0	0	1	0	hsa-miR-191-5p	-0.38	-0.38	< 0.1
DAPK1	ENST00000469640.2	death-associated protein kinase 1	92	0	0	0	0	2	0	2	0	0	hsa-miR-191-5p	-0.38	-0.38	0.11
EFR3B	ENST00000403714.3	EFR3 homolog B (S. cerevisiae)	14	0	0	0	0	2	0	1	1	1	hsa-miR-191-5p	-0.37	-0.47	< 0.1
IL1RAPL1	ENST00000378993.1	interleukin 1 receptor accessory protein-like 1	5	0	0	0	0	1	0	1	0	0	hsa-miR-191-5p	-0.37	-0.37	0.43
VPS72	ENST00000354473.4	vacuolar protein sorting 72 homolog (S. cerevisiae)	492	0	0	0	0	1	0	1	0	0	hsa-miR-191-5p	-0.37	-0.38	< 0.1
FCHO2	ENST00000430046.2	FCH domain only 2	158	0	0	0	0	1	1	0	0	0	hsa-miR-191-5p	-0.37	-0.37	< 0.1
COPS4	ENST00000509093.1	COP9 signalosome subunit 4	3501	0	0	0	0	1	0	1	0	0	hsa-miR-191-5p	-0.37	-0.37	< 0.1
SOX4	ENST00000244745.1	SRY (sex determining region Y)-box 4	2736	1	1	0	0	0	0	0	0	0	hsa-miR-191-5p	-0.37	-0.37	0.14	2007, 2009, 2011
LRRC47	ENST00000378251.1	leucine rich repeat containing 47	168	0	0	0	0	2	0	1	1	0	hsa-miR-191-5p	-0.36	-0.46	< 0.1
C8orf46	ENST00000305454.3	chromosome 8 open reading frame 46	6	0	0	0	0	1	0	0	1	0	hsa-miR-191-5p	-0.36	-0.36	< 0.1
2016-09-05	ENST00000438754.2	septin 5	342	0	0	0	0	1	0	1	0	1	hsa-miR-191-5p	-0.36	-0.36	< 0.1
SLC7A1	ENST00000380752.5	solute carrier family 7 (cationic amino acid transporter, y+ system), member 1	338	0	0	0	0	1	1	0	0	0	hsa-miR-191-5p	-0.36	-0.42	< 0.1
FAM13C	ENST00000373867.3	family with sequence similarity 13, member C	343	0	0	0	0	1	0	0	1	0	hsa-miR-191-5p	-0.36	-0.36	< 0.1
ADO	ENST00000373783.1	2-aminoethanethiol (cysteamine) dioxygenase	686	0	0	0	0	1	0	1	0	0	hsa-miR-191-5p	-0.36	-0.36	< 0.1
CHMP6	ENST00000325167.5	charged multivesicular body protein 6	227	0	0	0	0	1	1	0	0	0	hsa-miR-191-5p	-0.36	-0.36	< 0.1
RNF139	ENST00000303545.3	ring finger protein 139	237	0	0	0	0	1	0	1	0	0	hsa-miR-191-5p	-0.35	-0.35	0.46	2007, 2009, 2011
ZNF772	ENST00000425074.3	zinc finger protein 772	22	0	0	0	0	1	0	1	0	1	hsa-miR-191-5p	-0.35	-0.38	< 0.1
MORF4L2	ENST00000360458.1	mortality factor 4 like 2	17	0	0	0	0	1	0	1	0	0	hsa-miR-191-5p	-0.35	-0.35	< 0.1
LYZ	ENST00000261267.2	lysozyme	255	0	0	0	0	1	0	1	0	0	hsa-miR-191-5p	-0.35	-0.35	< 0.1
BDNF	ENST00000439476.2	brain-derived neurotrophic factor	2696	1	0	1	0	0	0	0	0	0	hsa-miR-191-5p	-0.35	-0.4	0.49	2007, 2009, 2011
GPR89B	ENST00000314163.7	G protein-coupled receptor 89B	5	0	0	0	0	1	0	1	0	0	hsa-miR-191-5p	-0.35	-0.35	< 0.1
EMX2	ENST00000442245.4	empty spiracles homeobox 2	54	1	0	1	0	0	0	0	0	0	hsa-miR-191-5p	-0.35	-0.35	0.47
MRPS7	ENST00000245539.6	mitochondrial ribosomal protein S7	6109	0	0	0	0	1	0	0	1	0	hsa-miR-191-5p	-0.35	-0.4	< 0.1
RP11-422N16.3	ENST00000499579.1	Uncharacterized protein	5	0	0	0	0	1	0	1	0	0	hsa-miR-191-5p	-0.35	-0.35	< 0.1
BRMS1L	ENST00000216807.7	breast cancer metastasis-suppressor 1-like	230	1	0	1	0	0	0	0	0	0	hsa-miR-191-5p	-0.35	-0.35	0.49	2007
GPR27	ENST00000304411.2	G protein-coupled receptor 27	781	0	0	0	0	1	0	1	0	0	hsa-miR-191-5p	-0.34	-0.34	0.42
TBK1	ENST00000331710.5	TANK-binding kinase 1	54	0	0	0	0	1	0	1	0	0	hsa-miR-191-5p	-0.34	-0.34	< 0.1
SSX4	ENST00000376886.2	synovial sarcoma, X breakpoint 4	5	0	0	0	0	1	0	1	0	0	hsa-miR-191-5p	-0.34	-0.34	< 0.1
C16orf52	ENST00000542527.2	chromosome 16 open reading frame 52	102	0	0	0	0	1	0	1	0	0	hsa-miR-191-5p	-0.34	-0.35	0.2
SSX4B	ENST00000376884.2	synovial sarcoma, X breakpoint 4B	5	0	0	0	0	1	0	1	0	0	hsa-miR-191-5p	-0.34	-0.34	< 0.1
WIZ	ENST00000389282.4	widely interspaced zinc finger motifs	1321	1	0	1	0	0	0	0	0	0	hsa-miR-191-5p	-0.34	-0.34	0.49	2009, 2011
TET1	ENST00000373644.4	tet methylcytosine dioxygenase 1	5	0	0	0	0	2	0	2	0	0	hsa-miR-191-5p	-0.34	-0.34	0.25
GLIS1	ENST00000312233.2	GLIS family zinc finger 1	40	0	0	0	0	1	0	1	0	0	hsa-miR-191-5p	-0.34	-0.34	< 0.1
PGM2L1	ENST00000298198.4	phosphoglucomutase 2-like 1	183	0	0	0	0	1	1	0	0	0	hsa-miR-191-5p	-0.34	-0.34	< 0.1

## Sheet: hsa-miR-19a
Target gene	Representative transcript	Gene name	3P-seq tags + 5	Total sites	8mer sites	7mer-m8 sites	7mer-A1 sites	6mer sites	Representative miRNA	Cumulative weighted context++ score	Total context++ score	Aggregate PCT
KCNJ6	ENST00000609713.1	potassium inwardly-rectifying channel, subfamily J, member 6	5	10	0	3	7	4	hsa-miR-19b-1-5p	-1.24	-1.24	N/A
SMCO3	ENST00000316048.2	single-pass membrane protein with coiled-coil domains 3	5	3	2	1	0	2	hsa-miR-19a-5p	-1.07	-1.07	N/A
HOXA6	ENST00000222728.3	homeobox A6	5	5	0	0	5	0	hsa-miR-19b-1-5p	-1.04	-1.04	N/A
AL359878.1	ENST00000381466.1	Uncharacterized protein	5	3	1	2	0	0	hsa-miR-19a-5p	-0.74	-0.74	N/A
ZNF28	ENST00000438150.2	zinc finger protein 28	9	2	2	0	0	0	hsa-miR-19a-5p	-0.69	-0.69	N/A
NRXN1	ENST00000342183.5	neurexin 1	5	3	1	0	2	0	hsa-miR-19b-1-5p	-0.65	-0.65	N/A
RPLP0	ENST00000392514.4	ribosomal protein, large, P0	43	1	1	0	0	0	hsa-miR-19a-5p	-0.65	-0.65	N/A
CTD-2260A17.2	ENST00000504056.1	Uncharacterized protein	5	1	1	0	0	0	hsa-miR-19a-5p	-0.64	-0.64	N/A
FYTTD1	ENST00000241502.4	forty-two-three domain containing 1	891	4	2	0	2	1	hsa-miR-19a-5p	-0.59	-0.67	N/A
LIN28B	ENST00000345080.4	lin-28 homolog B (C. elegans)	118	4	3	0	1	0	hsa-miR-19a-5p	-0.57	-0.57	N/A
FAM189A2	ENST00000303068.7	family with sequence similarity 189, member A2	39	2	1	1	0	0	hsa-miR-19a-5p	-0.57	-0.57	N/A
AC092675.3	ENST00000409490.1	Uncharacterized protein	5	1	1	0	0	0	hsa-miR-19a-5p	-0.56	-0.56	N/A
ALDOC	ENST00000395319.3	aldolase C, fructose-bisphosphate	376	1	1	0	0	0	hsa-miR-19b-1-5p	-0.56	-0.56	N/A
C4orf33	ENST00000281146.5	chromosome 4 open reading frame 33	18	3	1	2	0	0	hsa-miR-19b-1-5p	-0.56	-0.67	N/A
P2RY12	ENST00000302632.3	purinergic receptor P2Y, G-protein coupled, 12	5	2	1	1	0	0	hsa-miR-19b-1-5p	-0.55	-0.55	N/A
EMC4	ENST00000267750.4	ER membrane protein complex subunit 4	3844	1	1	0	0	0	hsa-miR-19a-5p	-0.55	-0.55	N/A
TRIM7	ENST00000334421.5	tripartite motif containing 7	16	2	1	0	1	0	hsa-miR-19b-1-5p	-0.54	-0.6	N/A
CYTIP	ENST00000264192.3	cytohesin 1 interacting protein	8	3*	0	2	0	1	hsa-miR-19b-2-5p	-0.54	-0.54	N/A
EDNRB	ENST00000377211.4	endothelin receptor type B	5	6	2	2	2	3	hsa-miR-19a-5p	-0.54	-0.54	N/A
IFI35	ENST00000415816.2	interferon-induced protein 35	226	1	1	0	0	0	hsa-miR-19a-5p	-0.54	-0.54	N/A
SRP9	ENST00000366838.1	signal recognition particle 9kDa	21	1	1	0	0	0	hsa-miR-19a-5p	-0.53	-0.53	N/A
RP11-215A19.2	ENST00000509111.1		5	1	1	0	0	0	hsa-miR-19b-2-5p	-0.53	-0.53	N/A
TCEAL7	ENST00000332431.4	transcription elongation factor A (SII)-like 7	15	1	1	0	0	0	hsa-miR-19a-5p	-0.53	-0.53	N/A
WDSUB1	ENST00000359774.4	WD repeat, sterile alpha motif and U-box domain containing 1	72	1	1	0	0	0	hsa-miR-19b-1-5p	-0.52	-0.55	N/A
CACNG2	ENST00000300105.6	calcium channel, voltage-dependent, gamma subunit 2	5	2	1	1	0	0	hsa-miR-19b-1-5p	-0.51	-0.67	N/A
GPATCH11	ENST00000409774.1	G patch domain containing 11	113	2	2	0	0	0	hsa-miR-19a-5p	-0.51	-0.51	N/A
XKR6	ENST00000304437.2	XK, Kell blood group complex subunit-related family, member 6	5	4	0	1	3	1	hsa-miR-19b-1-5p	-0.51	-0.51	N/A
SLC18B1	ENST00000275227.4	solute carrier family 18, subfamily B, member 1	792	2	1	1	0	0	hsa-miR-19b-2-5p	-0.5	-0.5	N/A
FAM174A	ENST00000312637.4	family with sequence similarity 174, member A	246	1	1	0	0	0	hsa-miR-19a-5p	-0.5	-0.54	N/A
TPD52L3	ENST00000344545.5	tumor protein D52-like 3	5	2	1	1	0	0	hsa-miR-19a-5p	-0.5	-0.5	N/A
C3orf80	ENST00000326474.3	chromosome 3 open reading frame 80	296	2	1	0	1	0	hsa-miR-19a-5p	-0.5	-0.52	N/A
UBE2R2	ENST00000263228.3	ubiquitin-conjugating enzyme E2R 2	2442	2	1	0	1	0	hsa-miR-19b-2-5p	-0.5	-0.51	N/A
GPR112	ENST00000394143.1	G protein-coupled receptor 112	5	1	1	0	0	1	hsa-miR-19b-1-5p	-0.5	-0.5	N/A
CETN2	ENST00000370277.3	centrin, EF-hand protein, 2	514	1	1	0	0	1	hsa-miR-19b-1-5p	-0.5	-0.54	N/A
IL23R	ENST00000347310.5	interleukin 23 receptor	5	2	1	1	0	0	hsa-miR-19a-5p	-0.49	-0.49	N/A
CSF2RA	ENST00000381524.3	colony stimulating factor 2 receptor, alpha, low-affinity (granulocyte-macrophage)	5	2	0	1	1	0	hsa-miR-19a-5p	-0.49	-0.49	N/A
ZNF468	ENST00000595646.1	zinc finger protein 468	83	2	2	0	0	0	hsa-miR-19b-2-5p	-0.48	-0.48	N/A
IFT20	ENST00000357896.3	intraflagellar transport 20 homolog (Chlamydomonas)	912	1	1	0	0	1	hsa-miR-19a-5p	-0.48	-0.48	N/A
MMP21	ENST00000368808.3	matrix metallopeptidase 21	5	1	1	0	0	0	hsa-miR-19a-5p	-0.48	-0.48	N/A
NECAB1	ENST00000417640.2	N-terminal EF-hand calcium binding protein 1	5	2	1	0	1	2	hsa-miR-19a-5p	-0.47	-0.47	N/A
FCGR2A	ENST00000271450.6	Fc fragment of IgG, low affinity IIa, receptor (CD32)	5	3	0	2	1	1	hsa-miR-19b-1-5p	-0.47	-0.59	N/A
PSMC1	ENST00000261303.8	proteasome (prosome, macropain) 26S subunit, ATPase, 1	5	1	1	0	0	0	hsa-miR-19a-5p	-0.47	-0.47	N/A
BRINP1	ENST00000265922.3	bone morphogenetic protein/retinoic acid inducible neural-specific 1	5	1	1	0	0	0	hsa-miR-19b-1-5p	-0.47	-0.47	N/A
C14orf105	ENST00000216445.3	chromosome 14 open reading frame 105	5	2	1	0	1	0	hsa-miR-19b-1-5p	-0.47	-0.47	N/A
C2ORF15	ENST00000302513.2	Uncharacterized protein C2orf15	166	3	0	2	1	0	hsa-miR-19a-5p	-0.47	-0.58	N/A
USP50	ENST00000532404.1	ubiquitin specific peptidase 50	5	1	1	0	0	0	hsa-miR-19a-5p	-0.46	-0.46	N/A
GPR174	ENST00000276077.1	G protein-coupled receptor 174	5	1	1	0	0	0	hsa-miR-19a-5p	-0.46	-0.46	N/A
KCNB2	ENST00000523207.1	potassium voltage-gated channel, Shab-related subfamily, member 2	7	2	0	0	2	0	hsa-miR-19b-1-5p	-0.46	-0.46	N/A
CCDC96	ENST00000310085.4	coiled-coil domain containing 96	62	1	1	0	0	1	hsa-miR-19a-5p	-0.45	-0.46	N/A
RPP14	ENST00000445193.3	ribonuclease P/MRP 14kDa subunit	1612	3	2	1	0	0	hsa-miR-19b-1-5p	-0.45	-0.61	N/A
CHCHD1	ENST00000372833.5	coiled-coil-helix-coiled-coil-helix domain containing 1	97	1	1	0	0	0	hsa-miR-19a-5p	-0.45	-0.45	N/A
FAM175A	ENST00000321945.7	family with sequence similarity 175, member A	13	2	1	0	1	0	hsa-miR-19b-1-5p	-0.45	-0.48	N/A
CNOT7	ENST00000361272.4	CCR4-NOT transcription complex, subunit 7	415	3	1	0	2	0	hsa-miR-19b-1-5p	-0.45	-0.45	N/A
SPSB2	ENST00000523102.1	splA/ryanodine receptor domain and SOCS box containing 2	189	1	1	0	0	0	hsa-miR-19a-5p	-0.45	-0.45	N/A
NTS	ENST00000256010.6	neurotensin	885	2	1	0	1	0	hsa-miR-19a-5p	-0.44	-0.51	N/A
SKA2	ENST00000580541.1	spindle and kinetochore associated complex subunit 2	414	1	1	0	0	0	hsa-miR-19a-5p	-0.44	-0.48	N/A
NT5C3A	ENST00000610140.1	5'-nucleotidase, cytosolic IIIA	165	2	0	1	1	1	hsa-miR-19b-1-5p	-0.44	-0.49	N/A
ANKRD36	ENST00000357042.4	ankyrin repeat domain 36	5	1	1	0	0	1	hsa-miR-19b-1-5p	-0.44	-0.44	N/A
ZNF117	ENST00000282869.6	zinc finger protein 117	21	5	2	3	0	2	hsa-miR-19a-5p	-0.43	-0.76	N/A
FAM107B	ENST00000378470.1	family with sequence similarity 107, member B	403	1	1	0	0	0	hsa-miR-19a-5p	-0.43	-0.43	N/A
LYRM1	ENST00000396052.2	LYR motif containing 1	405	1	1	0	0	0	hsa-miR-19b-1-5p	-0.43	-0.43	N/A
RNASEL	ENST00000367559.3	ribonuclease L (2',5'-oligoisoadenylate synthetase-dependent)	86	3	1	0	2	0	hsa-miR-19a-5p	-0.43	-0.44	N/A
EPYC	ENST00000261172.3	epiphycan	5	2	0	1	1	0	hsa-miR-19b-1-5p	-0.43	-0.43	N/A
HELLS	ENST00000394036.1	helicase, lymphoid-specific	329	3	2	1	0	1	hsa-miR-19a-5p	-0.43	-0.69	N/A
GIMAP5	ENST00000358647.3	GTPase, IMAP family member 5	5	1	1	0	0	0	hsa-miR-19b-1-5p	-0.42	-0.42	N/A
PIWIL4	ENST00000299001.6	piwi-like RNA-mediated gene silencing 4	11	1	1	0	0	0	hsa-miR-19b-1-5p	-0.42	-0.42	N/A
SERPINB13	ENST00000344731.5	serpin peptidase inhibitor, clade B (ovalbumin), member 13	5	1	1	0	0	0	hsa-miR-19a-5p	-0.42	-0.42	N/A
GNAO1	ENST00000262493.6	guanine nucleotide binding protein (G protein), alpha activating activity polypeptide O	8	2	1	0	1	0	hsa-miR-19b-1-5p	-0.42	-0.42	N/A
HIST1H4H	ENST00000289352.1	histone cluster 1, H4h	10	1	1	0	0	0	hsa-miR-19a-5p	-0.42	-0.42	N/A
TRAPPC3L	ENST00000356128.4	trafficking protein particle complex 3-like	5	2	1	0	1	1	hsa-miR-19b-2-5p	-0.42	-0.42	N/A
UCP1	ENST00000262999.3	uncoupling protein 1 (mitochondrial, proton carrier)	14	1	1	0	0	1	hsa-miR-19b-1-5p	-0.41	-0.41	N/A
KCND3	ENST00000369697.1	potassium voltage-gated channel, Shal-related subfamily, member 3	23	2	1	0	1	2	hsa-miR-19b-2-5p	-0.41	-0.41	N/A
NFE2L2	ENST00000397063.4	nuclear factor, erythroid 2-like 2	1964	1	0	1	0	1	hsa-miR-19b-1-5p	-0.41	-0.41	N/A
DYDC2	ENST00000372199.1	DPY30 domain containing 2	5	2	0	2	0	0	hsa-miR-19a-5p	-0.41	-0.41	N/A
PIGH	ENST00000216452.4	phosphatidylinositol glycan anchor biosynthesis, class H	107	2	1	0	1	0	hsa-miR-19b-1-5p	-0.41	-0.44	N/A
RFPL4B	ENST00000441065.2	ret finger protein-like 4B	93	1	1	0	0	0	hsa-miR-19a-5p	-0.41	-0.41	N/A
PSAT1	ENST00000376588.3	phosphoserine aminotransferase 1	11	1	1	0	0	0	hsa-miR-19a-5p	-0.41	-0.41	N/A
LRRC17	ENST00000249377.4	leucine rich repeat containing 17	144	2	0	2	0	0	hsa-miR-19a-5p	-0.4	-0.4	N/A
TENM1	ENST00000371130.3	teneurin transmembrane protein 1	5	3	0	0	3	3	hsa-miR-19b-2-5p	-0.4	-0.4	N/A
CXCR6	ENST00000304552.4	chemokine (C-X-C motif) receptor 6	5	2	1	1	0	0	hsa-miR-19b-1-5p	-0.4	-0.4	N/A
NRXN3	ENST00000281127.7	neurexin 3	14	3	1	0	2	4	hsa-miR-19b-2-5p	-0.4	-0.44	N/A
CADM2	ENST00000383699.3	cell adhesion molecule 2	5	4	1	1	2	0	hsa-miR-19b-2-5p	-0.4	-0.4	N/A
C12orf79	ENST00000549802.1	chromosome 12 open reading frame 79	5	1	1	0	0	0	hsa-miR-19b-1-5p	-0.39	-0.4	N/A
PHLDA1	ENST00000602540.1	pleckstrin homology-like domain, family A, member 1	3907	2	1	0	1	2	hsa-miR-19b-1-5p	-0.39	-0.43	N/A
ZDHHC3	ENST00000296127.3	zinc finger, DHHC-type containing 3	426	3	1	1	1	3	hsa-miR-19b-1-5p	-0.39	-0.42	N/A
SLC38A1	ENST00000398637.5	solute carrier family 38, member 1	1967	2	1	0	1	1	hsa-miR-19a-5p	-0.39	-0.45	N/A
TMEM255A	ENST00000309720.5	transmembrane protein 255A	113	2	1	1	0	0	hsa-miR-19a-5p	-0.39	-0.39	N/A
ACOT13	ENST00000537591.1	acyl-CoA thioesterase 13	1489	2	0	2	0	1	hsa-miR-19a-5p	-0.39	-0.45	N/A
AC093677.1	ENST00000600169.1	Uncharacterized protein	2	1	1	0	0	0	hsa-miR-19b-1-5p	-0.39	-0.39	N/A
SFRP1	ENST00000220772.3	secreted frizzled-related protein 1	148	3	1	1	1	1	hsa-miR-19b-1-5p	-0.39	-0.39	N/A
AP006621.5	ENST00000530083.1	Protein LOC100506518	25	1	1	0	0	1	hsa-miR-19b-1-5p	-0.38	-0.39	N/A
OR12D3	ENST00000396806.3	olfactory receptor, family 12, subfamily D, member 3	5	1	1	0	0	0	hsa-miR-19a-5p	-0.38	-0.38	N/A
RP11-389E17.1	ENST00000507870.1	HCG2025867; Uncharacterized protein	5	1	0	1	0	0	hsa-miR-19b-1-5p	-0.38	-0.38	N/A
SAMD11	ENST00000342066.3	sterile alpha motif domain containing 11	288	1	1	0	0	0	hsa-miR-19a-5p	-0.38	-0.38	N/A
KIAA1598	ENST00000260777.10	KIAA1598	94	1	1	0	0	2	hsa-miR-19b-2-5p	-0.38	-0.42	N/A
SLC25A6	ENST00000381401.5	solute carrier family 25 (mitochondrial carrier; adenine nucleotide translocator), member 6	5	1	1	0	0	0	hsa-miR-19a-5p	-0.38	-0.38	N/A
DEXI	ENST00000331808.4	Dexi homolog (mouse)	1646	1	1	0	0	0	hsa-miR-19a-5p	-0.38	-0.38	N/A
LAMP2	ENST00000371335.4	lysosomal-associated membrane protein 2	3095	3	0	0	3	2	hsa-miR-19b-1-5p	-0.38	-0.39	N/A
SEZ6L	ENST00000360929.3	seizure related 6 homolog (mouse)-like	5	3	1	0	2	1	hsa-miR-19b-1-5p	-0.38	-0.38	N/A
IL17A	ENST00000340057.1	interleukin 17A	5	1	1	0	0	0	hsa-miR-19a-5p	-0.38	-0.38	N/A
GPR151	ENST00000311104.2	G protein-coupled receptor 151	5	1	1	0	0	0	hsa-miR-19b-1-5p	-0.38	-0.38	N/A
MS4A4A	ENST00000337908.4	membrane-spanning 4-domains, subfamily A, member 4A	5	1	1	0	0	0	hsa-miR-19b-2-5p	-0.38	-0.38	N/A
SLC10A1	ENST00000216540.4	solute carrier family 10 (sodium/bile acid cotransporter), member 1	5	1	1	0	0	1	hsa-miR-19b-1-5p	-0.38	-0.38	N/A
ARPC5	ENST00000359856.6	actin related protein 2/3 complex, subunit 5, 16kDa	677	2	0	1	1	1	hsa-miR-19b-1-5p	-0.37	-0.41	N/A
MKX	ENST00000375790.5	mohawk homeobox	165	2	1	0	1	0	hsa-miR-19b-1-5p	-0.37	-0.37	N/A
RPL31	ENST00000409320.3	ribosomal protein L31	118807	1	0	1	0	0	hsa-miR-19b-1-5p	-0.37	-0.37	N/A
HIST1H4D	ENST00000340756.2	histone cluster 1, H4d	5	1	0	1	0	0	hsa-miR-19a-5p	-0.37	-0.37	N/A
SERTM1	ENST00000315190.3	serine-rich and transmembrane domain containing 1	12	3	0	1	2	0	hsa-miR-19a-5p	-0.37	-0.37	N/A
ZNF79	ENST00000342483.5	zinc finger protein 79	42	1	1	0	0	1	hsa-miR-19a-5p	-0.37	-0.37	N/A
ZFP69B	ENST00000484445.1	ZFP69 zinc finger protein B	176	2	1	0	1	0	hsa-miR-19a-5p	-0.37	-0.37	N/A
ZNF208	ENST00000397126.4	zinc finger protein 208	0	3	0	1	2	1	hsa-miR-19b-1-5p	-0.37	-0.37	N/A
C1QTNF9	ENST00000382071.2	C1q and tumor necrosis factor related protein 9	5	1	1	0	0	1	hsa-miR-19b-1-5p	-0.37	-0.37	N/A
EGR2	ENST00000242480.3	early growth response 2	5	2	0	2	0	0	hsa-miR-19b-1-5p	-0.36	-0.36	N/A
IRX3	ENST00000329734.3	iroquois homeobox 3	375	1	0	1	0	0	hsa-miR-19b-1-5p	-0.36	-0.36	N/A
ALOX12B	ENST00000319144.4	arachidonate 12-lipoxygenase, 12R type	5	2	0	0	2	0	hsa-miR-19a-5p	-0.36	-0.36	N/A
CHRNA9	ENST00000310169.2	cholinergic receptor, nicotinic, alpha 9 (neuronal)	20	1	1	0	0	0	hsa-miR-19b-1-5p	-0.36	-0.36	N/A
CTXN2	ENST00000417307.2	cortexin 2	5	1	1	0	0	1	hsa-miR-19a-5p	-0.36	-0.36	N/A
CYP4F3	ENST00000221307.8	cytochrome P450, family 4, subfamily F, polypeptide 3	121	5	0	0	5	0	hsa-miR-19b-1-5p	-0.36	-0.36	N/A
FRK	ENST00000606080.1	fyn-related kinase	37	4	1	2	1	0	hsa-miR-19b-1-5p	-0.36	-0.39	N/A
MXI1	ENST00000332674.5	MAX interactor 1, dimerization protein	278	3	0	0	3	0	hsa-miR-19b-1-5p	-0.36	-0.46	N/A
IL18	ENST00000280357.7	interleukin 18 (interferon-gamma-inducing factor)	5	1	0	1	0	0	hsa-miR-19a-5p	-0.36	-0.36	N/A
GATM	ENST00000396659.3	glycine amidinotransferase (L-arginine:glycine amidinotransferase)	586	1	1	0	0	0	hsa-miR-19a-5p	-0.36	-0.36	N/A
EFCAB6	ENST00000356087.4	EF-hand calcium binding domain 6	23	4	1	2	1	0	hsa-miR-19b-2-5p	-0.35	-0.47	N/A
THAP11	ENST00000303596.1	THAP domain containing 11	1536	1	1	0	0	0	hsa-miR-19a-5p	-0.35	-0.35	N/A
C10orf11	ENST00000496424.2	chromosome 10 open reading frame 11	5	3	1	1	1	1	hsa-miR-19a-5p	-0.35	-0.35	N/A
FSCN3	ENST00000265825.5	fascin homolog 3, actin-bundling protein, testicular (Strongylocentrotus purpuratus)	5	1	1	0	0	0	hsa-miR-19a-5p	-0.35	-0.35	N/A
DUSP19	ENST00000354221.4	dual specificity phosphatase 19	42	3	0	3	0	0	hsa-miR-19a-5p	-0.35	-0.48	N/A
FAM111B	ENST00000411426.1	family with sequence similarity 111, member B	39	2	2	0	0	2	hsa-miR-19a-5p	-0.35	-0.42	N/A
AC005003.1	ENST00000504184.2	CDNA FLJ20464 fis, clone KAT06158; HCG1777549; Uncharacterized protein	5	2	1	1	0	1	hsa-miR-19a-5p	-0.35	-0.55	N/A
AMY2A	ENST00000414303.2	amylase, alpha 2A (pancreatic)	5	1	0	0	1	0	hsa-miR-19b-2-5p	-0.35	-0.35	N/A
RBM41	ENST00000372487.1	RNA binding motif protein 41	41	2	1	1	0	5	hsa-miR-19b-2-5p	-0.35	-0.54	N/A
ZNF611	ENST00000543227.1	zinc finger protein 611	7	1	1	0	0	2	hsa-miR-19a-5p	-0.35	-0.53	N/A
NRG1	ENST00000341377.5	neuregulin 1	113	4	0	3	1	1	hsa-miR-19b-1-5p	-0.35	-0.37	N/A
HSPB8	ENST00000281938.2	heat shock 22kDa protein 8	206	1	1	0	0	0	hsa-miR-19a-5p	-0.35	-0.35	N/A
EMP1	ENST00000256951.5	epithelial membrane protein 1	814	2	1	0	1	1	hsa-miR-19b-1-5p	-0.35	-0.37	N/A
RHBDL2	ENST00000372990.1	rhomboid, veinlet-like 2 (Drosophila)	5	3	0	0	3	0	hsa-miR-19b-1-5p	-0.35	-0.35	N/A
HSDL1	ENST00000219439.4	hydroxysteroid dehydrogenase like 1	699	1	1	0	0	0	hsa-miR-19a-5p	-0.35	-0.35	N/A
CES5A	ENST00000521992.1	carboxylesterase 5A	5	1	1	0	0	0	hsa-miR-19b-1-5p	-0.35	-0.35	N/A
EHHADH	ENST00000231887.3	enoyl-CoA, hydratase/3-hydroxyacyl CoA dehydrogenase	150	2	1	1	0	0	hsa-miR-19a-5p	-0.35	-0.35	N/A
KLHL34	ENST00000379499.2	kelch-like family member 34	5	1	1	0	0	0	hsa-miR-19a-5p	-0.35	-0.35	N/A
PTPN5	ENST00000477854.1	protein tyrosine phosphatase, non-receptor type 5 (striatum-enriched)	5	1	0	1	0	0	hsa-miR-19a-5p	-0.35	-0.35	N/A
PSD3	ENST00000327040.8	pleckstrin and Sec7 domain containing 3	133	3	1	2	0	3	hsa-miR-19a-5p	-0.35	-0.42	N/A
OPRM1	ENST00000414028.2	opioid receptor, mu 1	5	2	2	0	0	1	hsa-miR-19a-5p	-0.34	-0.34	N/A
FAM134B	ENST00000399793.2	family with sequence similarity 134, member B	102	1	1	0	0	0	hsa-miR-19a-5p	-0.34	-0.34	N/A
FBXO34	ENST00000313833.4	F-box protein 34	80	1	1	0	0	0	hsa-miR-19b-1-5p	-0.34	-0.34	N/A
PATE1	ENST00000305738.5	prostate and testis expressed 1	5	1	1	0	0	0	hsa-miR-19a-5p	-0.34	-0.34	N/A
PDAP1	ENST00000350498.3	PDGFA associated protein 1	208	3	1	1	1	0	hsa-miR-19b-1-5p	-0.34	-0.34	N/A
BEND6	ENST00000370750.2	BEN domain containing 6	11	2	1	0	1	1	hsa-miR-19b-2-5p	-0.34	-0.79	N/A
RGS17	ENST00000367225.2	regulator of G-protein signaling 17	11	6	1	0	5	2	hsa-miR-19b-2-5p	-0.34	-0.46	N/A
EIF4G2	ENST00000526148.1	eukaryotic translation initiation factor 4 gamma, 2	61971	1	1	0	0	1	hsa-miR-19b-1-5p	-0.34	-0.34	N/A
PLXDC2	ENST00000377252.4	plexin domain containing 2	506	8	1	1	6	1	hsa-miR-19b-2-5p	-0.34	-0.78	N/A
FP15737	ENST00000399967.3		67	1	1	0	0	0	hsa-miR-19a-5p	-0.34	-0.37	N/A
HEBP2	ENST00000607197.1	heme binding protein 2	252	4	2	0	2	2	hsa-miR-19a-5p	-0.34	-0.43	N/A
ZFAND1	ENST00000521895.1	zinc finger, AN1-type domain 1	496	1	1	0	0	1	hsa-miR-19b-1-5p	-0.33	-0.43	N/A
AC015987.2	ENST00000416501.1		5	2	0	0	2	0	hsa-miR-19a-5p	-0.33	-0.33	N/A
PTGES3L	ENST00000453594.1	prostaglandin E synthase 3 (cytosolic)-like	139	1	1	0	0	0	hsa-miR-19a-5p	-0.33	-0.33	N/A
SPATA21	ENST00000375577.1	spermatogenesis associated 21	5	1	0	1	0	0	hsa-miR-19a-5p	-0.33	-0.33	N/A
ANKRD20A2	ENST00000377601.2	ankyrin repeat domain 20 family, member A2	5	1	0	1	0	0	hsa-miR-19a-5p	-0.33	-0.33	N/A
ZNF816	ENST00000357666.4	zinc finger protein 816	16	1	1	0	0	0	hsa-miR-19a-5p	-0.33	-0.33	N/A
POLQ	ENST00000264233.5	polymerase (DNA directed), theta	51	1	1	0	0	0	hsa-miR-19b-1-5p	-0.33	-0.33	N/A
ANKRD20A1	ENST00000377477.2	ankyrin repeat domain 20 family, member A1	5	1	0	1	0	0	hsa-miR-19a-5p	-0.33	-0.33	N/A
GNAQ	ENST00000286548.4	guanine nucleotide binding protein (G protein), q polypeptide	47	3	2	1	0	1	hsa-miR-19a-5p	-0.33	-0.33	N/A
SIX6	ENST00000327720.5	SIX homeobox 6	5	2	0	1	1	0	hsa-miR-19b-2-5p	-0.33	-0.33	N/A
FAM163A	ENST00000341785.4	family with sequence similarity 163, member A	23	1	1	0	0	0	hsa-miR-19a-5p	-0.33	-0.33	N/A
DERL1	ENST00000259512.4	derlin 1	1081	3	1	1	1	0	hsa-miR-19b-1-5p	-0.33	-0.52	N/A
TMEM71	ENST00000356838.3	transmembrane protein 71	5	1	1	0	0	0	hsa-miR-19b-1-5p	-0.33	-0.33	N/A
SLAMF7	ENST00000359331.4	SLAM family member 7	5	3	0	2	1	0	hsa-miR-19a-5p	-0.33	-0.33	N/A
MRPS6	ENST00000399312.2	mitochondrial ribosomal protein S6	3816	1	0	1	0	0	hsa-miR-19a-5p	-0.32	-0.32	N/A
FLJ20306	ENST00000601673.1	CDNA FLJ20306 fis, clone HEP06881; Putative uncharacterized protein FLJ20306; Uncharacterized protein	5	2	0	0	2	0	hsa-miR-19b-1-5p	-0.32	-0.32	N/A
RUNX2	ENST00000371432.3	runt-related transcription factor 2	105	3	1	2	0	2	hsa-miR-19b-1-5p	-0.32	-0.32	N/A
VWC2	ENST00000340652.4	von Willebrand factor C domain containing 2	5	6	1	1	4	0	hsa-miR-19b-2-5p	-0.32	-0.32	N/A
MEX3D	ENST00000402693.4	mex-3 RNA binding family member D	13	1	1	0	0	0	hsa-miR-19b-1-5p	-0.32	-0.32	N/A
ZNF808	ENST00000359798.4	zinc finger protein 808	5	1	1	0	0	0	hsa-miR-19a-5p	-0.32	-0.32	N/A
ELOVL2	ENST00000354666.3	ELOVL fatty acid elongase 2	99	3	1	1	1	0	hsa-miR-19b-1-5p	-0.32	-0.35	N/A
NCMAP	ENST00000374392.2	noncompact myelin associated protein	17	3	1	1	1	1	hsa-miR-19a-5p	-0.32	-0.37	N/A
MOG	ENST00000376894.4	myelin oligodendrocyte glycoprotein	5	2	1	1	0	0	hsa-miR-19a-5p	-0.32	-0.32	N/A
CEP57L1	ENST00000368968.2	centrosomal protein 57kDa-like 1	90	2	0	1	1	2	hsa-miR-19b-1-5p	-0.32	-0.32	N/A
ZNF525	ENST00000467003.1	zinc finger protein 525	30	6	1	4	1	1	hsa-miR-19a-5p	-0.32	-0.32	N/A
ARRDC3	ENST00000265138.3	arrestin domain containing 3	1313	4	1	0	3	0	hsa-miR-19a-5p	-0.31	-0.31	N/A
EMX2	ENST00000442245.4	empty spiracles homeobox 2	54	2	0	1	1	0	hsa-miR-19b-2-5p	-0.31	-0.33	N/A
CGGBP1	ENST00000309534.6	CGG triplet repeat binding protein 1	990	5	1	2	2	1	hsa-miR-19b-2-5p	-0.31	-0.71	N/A
IL7R	ENST00000303115.3	interleukin 7 receptor	293	2	0	2	0	0	hsa-miR-19b-1-5p	-0.31	-0.31	N/A
AL391152.1	ENST00000391612.1		5	1	0	1	0	0	hsa-miR-19a-5p	-0.31	-0.31	N/A
GDF5	ENST00000374369.3	growth differentiation factor 5	5	1	0	1	0	0	hsa-miR-19b-1-5p	-0.31	-0.31	N/A
CCNJL	ENST00000393977.3	cyclin J-like	66	1	1	0	0	0	hsa-miR-19a-5p	-0.31	-0.31	N/A
ZNF728	ENST00000594710.1	zinc finger protein 728	0	1	1	0	0	0	hsa-miR-19a-5p	-0.31	-0.31	N/A
SAMD5	ENST00000367474.1	sterile alpha motif domain containing 5	28	4	0	0	4	0	hsa-miR-19b-2-5p	-0.3	-0.3	N/A
CER1	ENST00000380911.3	cerberus 1, DAN family BMP antagonist	5	1	0	1	0	0	hsa-miR-19b-1-5p	-0.3	-0.3	N/A
SCARF1	ENST00000571272.1	scavenger receptor class F, member 1	5	1	1	0	0	0	hsa-miR-19a-5p	-0.3	-0.3	N/A
BAG3	ENST00000369085.3	BCL2-associated athanogene 3	118	1	1	0	0	0	hsa-miR-19a-5p	-0.3	-0.3	N/A
ANKRD12	ENST00000262126.4	ankyrin repeat domain 12	11	3	1	1	1	0	hsa-miR-19b-1-5p	-0.3	-0.38	N/A
TMPRSS11E	ENST00000305363.4	transmembrane protease, serine 11E	5	1	1	0	0	0	hsa-miR-19a-5p	-0.3	-0.3	N/A
PTCD2	ENST00000380639.5	pentatricopeptide repeat domain 2	377	1	1	0	0	3	hsa-miR-19a-5p	-0.3	-0.3	N/A
TRIM43	ENST00000272395.2	tripartite motif containing 43	5	1	0	1	0	0	hsa-miR-19b-1-5p	-0.3	-0.3	N/A
HTRA1	ENST00000368984.3	HtrA serine peptidase 1	1012	1	1	0	0	0	hsa-miR-19a-5p	-0.3	-0.3	N/A
BCDIN3D	ENST00000333924.4	BCDIN3 domain containing	19	2	0	2	0	1	hsa-miR-19a-5p	-0.3	-0.34	N/A
KIAA1211L	ENST00000397899.2	KIAA1211-like	7	2	2	0	0	0	hsa-miR-19a-5p	-0.3	-0.3	N/A
C2orf48	ENST00000381786.3	chromosome 2 open reading frame 48	32	1	1	0	0	1	hsa-miR-19b-1-5p	-0.3	-0.3	N/A
ZNF681	ENST00000402377.3	zinc finger protein 681	21	2	0	2	0	2	hsa-miR-19b-1-5p	-0.3	-0.3	N/A
EDN1	ENST00000379375.5	endothelin 1	113	2	0	1	1	0	hsa-miR-19b-1-5p	-0.3	-0.3	N/A
CALM1	ENST00000356978.4	calmodulin 1 (phosphorylase kinase, delta)	4046	1	0	1	0	2	hsa-miR-19b-1-5p	-0.3	-0.3	N/A
AIPL1	ENST00000381129.3	aryl hydrocarbon receptor interacting protein-like 1	5	3	0	1	2	2	hsa-miR-19b-1-5p	-0.3	-0.3	N/A
OGG1	ENST00000302008.8	8-oxoguanine DNA glycosylase	364	1	0	1	0	0	hsa-miR-19b-1-5p	-0.3	-0.3	N/A
PPP1R3D	ENST00000370996.3	protein phosphatase 1, regulatory subunit 3D	132	2	1	0	1	0	hsa-miR-19a-5p	-0.3	-0.3	N/A
RBL2	ENST00000262133.6	retinoblastoma-like 2 (p130)	108	1	1	0	0	1	hsa-miR-19b-1-5p	-0.3	-0.3	N/A
FBXO32	ENST00000517956.1	F-box protein 32	500	5	0	2	3	3	hsa-miR-19b-1-5p	-0.3	-0.55	N/A
CDH8	ENST00000584337.1	cadherin 8, type 2	11	3	0	3	0	0	hsa-miR-19b-1-5p	-0.3	-0.45	N/A
FGF13	ENST00000315930.6	fibroblast growth factor 13	17	2	0	0	2	0	hsa-miR-19b-1-5p	-0.29	-0.29	N/A
PRRG1	ENST00000378628.4	proline rich Gla (G-carboxyglutamic acid) 1	1122	1	1	0	0	0	hsa-miR-19b-1-5p	-0.29	-0.29	N/A
IKZF2	ENST00000457361.1	IKAROS family zinc finger 2 (Helios)	32	4	0	2	2	1	hsa-miR-19b-1-5p	-0.29	-0.31	N/A
PUM2	ENST00000338086.5	pumilio RNA-binding family member 2	1047	3	0	2	1	0	hsa-miR-19b-1-5p	-0.29	-0.34	N/A
CHEK1	ENST00000534070.1	checkpoint kinase 1	338	3	0	1	2	0	hsa-miR-19a-5p	-0.29	-0.31	N/A
SIX3	ENST00000260653.3	SIX homeobox 3	15	1	1	0	0	0	hsa-miR-19b-1-5p	-0.29	-0.35	N/A
RWDD4	ENST00000326397.5	RWD domain containing 4	5	1	1	0	0	0	hsa-miR-19a-5p	-0.29	-0.29	N/A
KCNK2	ENST00000444842.2	potassium channel, subfamily K, member 2	258	1	1	0	0	0	hsa-miR-19b-1-5p	-0.29	-0.29	N/A
NPIPB9	ENST00000357796.3	nuclear pore complex interacting protein family, member B9	5	1	0	0	1	0	hsa-miR-19b-1-5p	-0.29	-0.29	N/A
SHISA9	ENST00000558583.1	shisa family member 9	5	3	0	2	1	0	hsa-miR-19a-5p	-0.29	-0.29	N/A
MDM2	ENST00000462284.1	MDM2 oncogene, E3 ubiquitin protein ligase	455	3	1	1	1	3	hsa-miR-19a-5p	-0.29	-0.34	N/A
PFN2	ENST00000239940.7	profilin 2	2184	1	1	0	0	0	hsa-miR-19a-5p	-0.29	-0.3	N/A
TUBB1	ENST00000217133.1	tubulin, beta 1 class VI	5	2	0	1	1	1	hsa-miR-19b-1-5p	-0.29	-0.29	N/A
FAM19A4	ENST00000295569.7	family with sequence similarity 19 (chemokine (C-C motif)-like), member A4	5	1	1	0	0	0	hsa-miR-19a-5p	-0.29	-0.29	N/A
LIN7C	ENST00000278193.2	lin-7 homolog C (C. elegans)	1701	1	1	0	0	0	hsa-miR-19b-1-5p	-0.29	-0.29	N/A
RDH11	ENST00000381346.4	retinol dehydrogenase 11 (all-trans/9-cis/11-cis)	1177	2	0	1	1	1	hsa-miR-19b-1-5p	-0.29	-0.29	N/A
BCL11B	ENST00000357195.3	B-cell CLL/lymphoma 11B (zinc finger protein)	73	3	1	1	1	1	hsa-miR-19b-1-5p	-0.29	-0.29	N/A
RAB30	ENST00000533486.1	RAB30, member RAS oncogene family	274	3	0	1	2	1	hsa-miR-19a-5p	-0.29	-0.43	N/A
ZNF704	ENST00000327835.3	zinc finger protein 704	124	5	2	0	3	4	hsa-miR-19b-1-5p	-0.29	-0.6	N/A
CCDC155	ENST00000447857.3	coiled-coil domain containing 155	5	2	0	1	1	0	hsa-miR-19b-1-5p	-0.29	-0.29	N/A
EIF2AK2	ENST00000233057.4	eukaryotic translation initiation factor 2-alpha kinase 2	292	3	0	3	0	1	hsa-miR-19b-2-5p	-0.29	-0.56	N/A
GZF1	ENST00000338121.5	GDNF-inducible zinc finger protein 1	252	2	1	1	0	0	hsa-miR-19a-5p	-0.29	-0.29	N/A
C1QTNF7	ENST00000429690.1	C1q and tumor necrosis factor related protein 7	5	2	1	0	1	0	hsa-miR-19b-1-5p	-0.28	-0.28	N/A
ZNF563	ENST00000293725.5	zinc finger protein 563	5	1	1	0	0	0	hsa-miR-19a-5p	-0.28	-0.28	N/A
NPIPB7	ENST00000452313.1	nuclear pore complex interacting protein family, member B7	5	1	0	0	1	0	hsa-miR-19b-1-5p	-0.28	-0.28	N/A
SLC43A3	ENST00000395123.2	solute carrier family 43, member 3	642	2	1	0	1	0	hsa-miR-19a-5p	-0.28	-0.28	N/A
NPIPB6	ENST00000533640.1	nuclear pore complex interacting protein family, member B6	5	1	0	0	1	0	hsa-miR-19b-1-5p	-0.28	-0.28	N/A
VWC2L	ENST00000427124.1	von Willebrand factor C domain containing protein 2-like	5	3	0	1	2	0	hsa-miR-19b-1-5p	-0.28	-0.28	N/A
UBQLN1	ENST00000376395.4	ubiquilin 1	471	1	1	0	0	0	hsa-miR-19a-5p	-0.28	-0.31	N/A
C12orf60	ENST00000330828.2	chromosome 12 open reading frame 60	11	1	1	0	0	0	hsa-miR-19a-5p	-0.28	-0.28	N/A
ANKRD20A4	ENST00000357336.3	ankyrin repeat domain 20 family, member A4	5	1	0	1	0	0	hsa-miR-19a-5p	-0.28	-0.28	N/A
NPIPB8	ENST00000529716.1	nuclear pore complex interacting protein family, member B8	5	1	0	0	1	0	hsa-miR-19b-1-5p	-0.28	-0.28	N/A
SGCZ	ENST00000382080.1	sarcoglycan, zeta	5	2	0	0	2	0	hsa-miR-19b-1-5p	-0.28	-0.28	N/A
PRR11	ENST00000262293.4	proline rich 11	56	4	2	0	2	0	hsa-miR-19a-5p	-0.28	-0.33	N/A
AL162407.1	ENST00000451472.1	CDNA FLJ20147 fis, clone COL07954; HCG1781466; Uncharacterized protein	253	1	1	0	0	0	hsa-miR-19b-1-5p	-0.28	-0.28	N/A
TRMT61B	ENST00000306108.5	tRNA methyltransferase 61 homolog B (S. cerevisiae)	450	1	0	1	0	0	hsa-miR-19a-5p	-0.28	-0.28	N/A
NENF	ENST00000366988.3	neudesin neurotrophic factor	2704	3	0	1	2	0	hsa-miR-19a-5p	-0.28	-0.43	N/A
ANKRD20A3	ENST00000254835.2	ankyrin repeat domain 20 family, member A3	5	1	0	1	0	0	hsa-miR-19a-5p	-0.28	-0.28	N/A
CDC42EP3	ENST00000295324.3	CDC42 effector protein (Rho GTPase binding) 3	1749	1	0	1	0	0	hsa-miR-19a-5p	-0.28	-0.28	N/A
ZCCHC11	ENST00000257177.4	zinc finger, CCHC domain containing 11	97	3	1	2	0	0	hsa-miR-19a-5p	-0.28	-0.32	N/A
EIF3F	ENST00000533626.1	eukaryotic translation initiation factor 3, subunit F	64	4	2	1	1	1	hsa-miR-19b-1-5p	-0.28	-0.57	N/A
BHMT	ENST00000274353.5	betaine--homocysteine S-methyltransferase	10	1	1	0	0	0	hsa-miR-19b-2-5p	-0.28	-0.28	N/A
ZNF829	ENST00000520965.1	zinc finger protein 829	103	4	0	0	4	1	hsa-miR-19b-2-5p	-0.28	-0.28	N/A
JKAMP	ENST00000261247.9	JNK1/MAPK8-associated membrane protein	102	1	0	1	0	0	hsa-miR-19b-1-5p	-0.28	-0.28	N/A
OLIG3	ENST00000367734.2	oligodendrocyte transcription factor 3	5	1	1	0	0	1	hsa-miR-19b-1-5p	-0.28	-0.28	N/A
ZNF667	ENST00000591790.1	zinc finger protein 667	24	2	2	0	0	1	hsa-miR-19a-5p	-0.27	-0.28	N/A
IFI44L	ENST00000370751.5	interferon-induced protein 44-like	11	4	0	0	4	1	hsa-miR-19b-1-5p	-0.27	-0.37	N/A
PFDN4	ENST00000371419.2	prefoldin subunit 4	4331	1	0	1	0	0	hsa-miR-19b-2-5p	-0.27	-0.37	N/A
IL15	ENST00000296545.7	interleukin 15	504	2	0	0	2	0	hsa-miR-19b-2-5p	-0.27	-0.27	N/A
XKR4	ENST00000327381.6	XK, Kell blood group complex subunit-related family, member 4	5	6	1	1	4	3	hsa-miR-19b-1-5p	-0.27	-0.27	N/A
ACVR1	ENST00000263640.3	activin A receptor, type I	1523	1	1	0	0	3	hsa-miR-19a-5p	-0.27	-0.28	N/A
GC	ENST00000273951.8	group-specific component (vitamin D binding protein)	243	1	0	1	0	0	hsa-miR-19b-1-5p	-0.27	-0.27	N/A
XIAP	ENST00000371199.3	X-linked inhibitor of apoptosis	153	5	1	3	1	2	hsa-miR-19b-2-5p	-0.27	-0.39	N/A
BTG4	ENST00000525791.1	B-cell translocation gene 4	5	1	0	1	0	0	hsa-miR-19a-5p	-0.27	-0.27	N/A
ZCCHC16	ENST00000340433.2	zinc finger, CCHC domain containing 16	5	2	0	2	0	1	hsa-miR-19b-1-5p	-0.27	-0.27	N/A
GYPE	ENST00000358615.4	glycophorin E (MNS blood group)	5	1	0	1	0	0	hsa-miR-19a-5p	-0.27	-0.27	N/A
IGFBP5	ENST00000233813.4	insulin-like growth factor binding protein 5	10709	2	2	0	0	0	hsa-miR-19b-1-5p	-0.27	-0.41	N/A
NRBF2	ENST00000277746.6	nuclear receptor binding factor 2	11	1	0	1	0	0	hsa-miR-19b-2-5p	-0.27	-0.27	N/A
C5AR1	ENST00000355085.3	complement component 5a receptor 1	5	2	0	1	1	0	hsa-miR-19a-5p	-0.27	-0.27	N/A
EOGT	ENST00000383701.3	EGF domain-specific O-linked N-acetylglucosamine (GlcNAc) transferase	302	3	1	0	2	0	hsa-miR-19b-2-5p	-0.27	-0.29	N/A
RP6-24A23.6	ENST00000563887.1	Uncharacterized protein	937	2	0	1	1	0	hsa-miR-19a-5p	-0.27	-0.32	N/A
TRPC1	ENST00000273482.6	transient receptor potential cation channel, subfamily C, member 1	18	1	1	0	0	0	hsa-miR-19a-5p	-0.27	-0.27	N/A
NXPE1	ENST00000536271.1	neurexophilin and PC-esterase domain family, member 1	5	2	0	1	1	0	hsa-miR-19a-5p	-0.27	-0.31	N/A
GRIK2	ENST00000413795.1	glutamate receptor, ionotropic, kainate 2	28	2	1	0	1	0	hsa-miR-19b-2-5p	-0.27	-0.27	N/A
ACAA1	ENST00000333167.8	acetyl-CoA acyltransferase 1	3539	1	0	1	0	0	hsa-miR-19b-1-5p	-0.27	-0.27	N/A
ATG4A	ENST00000372232.3	autophagy related 4A, cysteine peptidase	73	2	0	0	2	1	hsa-miR-19b-1-5p	-0.27	-0.28	N/A
SLC39A8	ENST00000394833.2	solute carrier family 39 (zinc transporter), member 8	228	1	1	0	0	0	hsa-miR-19b-1-5p	-0.27	-0.28	N/A
FAM167B	ENST00000373582.3	family with sequence similarity 167, member B	15	1	0	1	0	0	hsa-miR-19a-5p	-0.27	-0.27	N/A
ECT2L	ENST00000423192.1	epithelial cell transforming sequence 2 oncogene-like	5	1	0	1	0	1	hsa-miR-19b-1-5p	-0.27	-0.27	N/A
CXCL5	ENST00000296027.4	chemokine (C-X-C motif) ligand 5	5	2	0	0	2	0	hsa-miR-19b-1-5p	-0.27	-0.27	N/A
GLT1D1	ENST00000281703.6	glycosyltransferase 1 domain containing 1	22	2	1	0	1	0	hsa-miR-19b-1-5p	-0.26	-0.26	N/A
INSL5	ENST00000304526.2	insulin-like 5	5	1	0	1	0	0	hsa-miR-19a-5p	-0.26	-0.26	N/A
PLAC1L	ENST00000278855.2	placenta-specific 1-like	5	1	0	1	0	0	hsa-miR-19a-5p	-0.26	-0.26	N/A
SNX24	ENST00000513881.1	sorting nexin 24	352	1	1	0	0	2	hsa-miR-19b-1-5p	-0.26	-0.26	N/A
DCK	ENST00000504730.1	deoxycytidine kinase	200	1	0	1	0	0	hsa-miR-19b-2-5p	-0.26	-0.3	N/A
KLRB1	ENST00000229402.3	killer cell lectin-like receptor subfamily B, member 1	5	1	0	1	0	0	hsa-miR-19a-5p	-0.26	-0.26	N/A
ISL1	ENST00000230658.7	ISL LIM homeobox 1	67	1	0	1	0	1	hsa-miR-19b-1-5p	-0.26	-0.26	N/A
MAP2K4	ENST00000415385.3	mitogen-activated protein kinase kinase 4	80	1	1	0	0	1	hsa-miR-19b-1-5p	-0.26	-0.26	N/A
SAMD8	ENST00000372687.4	sterile alpha motif domain containing 8	100	4	1	0	3	2	hsa-miR-19b-1-5p	-0.26	-0.39	N/A
C10orf111	ENST00000378207.3	chromosome 10 open reading frame 111	5	1	0	1	0	0	hsa-miR-19a-5p	-0.26	-0.26	N/A
DAZL	ENST00000250863.8	deleted in azoospermia-like	5	1	1	0	0	0	hsa-miR-19b-1-5p	-0.26	-0.26	N/A
TAOK3	ENST00000419821.2	TAO kinase 3	8	2	0	1	1	2	hsa-miR-19b-1-5p	-0.26	-0.27	N/A
S1PR1	ENST00000305352.6	sphingosine-1-phosphate receptor 1	251	2	1	1	0	1	hsa-miR-19a-5p	-0.26	-0.34	N/A
HMGCS1	ENST00000325110.6	3-hydroxy-3-methylglutaryl-CoA synthase 1 (soluble)	3730	1	1	0	0	1	hsa-miR-19b-1-5p	-0.26	-0.28	N/A
ZNF439	ENST00000304030.2	zinc finger protein 439	64	1	1	0	0	2	hsa-miR-19b-1-5p	-0.26	-0.27	N/A
SURF4	ENST00000545297.1	surfeit 4	3667	2	1	0	1	1	hsa-miR-19b-1-5p	-0.26	-0.38	N/A
HSD11B1L	ENST00000581893.1	hydroxysteroid (11-beta) dehydrogenase 1-like	211	1	0	1	0	0	hsa-miR-19b-1-5p	-0.26	-0.26	N/A
FUT1	ENST00000310160.3	fucosyltransferase 1 (galactoside 2-alpha-L-fucosyltransferase, H blood group)	17	1	1	0	0	0	hsa-miR-19a-5p	-0.26	-0.26	N/A
TMEM239	ENST00000361033.1	transmembrane protein 239	5	2	1	0	1	2	hsa-miR-19a-5p	-0.26	-0.26	N/A
DCUN1D1	ENST00000292782.4	DCN1, defective in cullin neddylation 1, domain containing 1	267	3	0	1	2	4	hsa-miR-19b-1-5p	-0.26	-0.26	N/A
PRDM7	ENST00000325921.6	PR domain containing 7	5	1	0	1	0	1	hsa-miR-19b-1-5p	-0.26	-0.26	N/A
PSAP	ENST00000394936.3	prosaposin	8630	1	1	0	0	0	hsa-miR-19b-1-5p	-0.25	-0.26	N/A
ZNF616	ENST00000330123.5	zinc finger protein 616	45	3	0	3	0	1	hsa-miR-19b-2-5p	-0.25	-0.26	N/A
P2RX7	ENST00000328963.5	purinergic receptor P2X, ligand-gated ion channel, 7	5	2	1	0	1	0	hsa-miR-19a-5p	-0.25	-0.29	N/A
GRPEL2	ENST00000329271.3	GrpE-like 2, mitochondrial (E. coli)	79	2	0	1	1	0	hsa-miR-19b-2-5p	-0.25	-0.31	N/A
KIAA0040	ENST00000423313.1	KIAA0040	15	1	1	0	0	0	hsa-miR-19a-5p	-0.25	-0.25	N/A
PCYOX1	ENST00000264441.5	prenylcysteine oxidase 1	407	3	1	2	0	0	hsa-miR-19a-5p	-0.25	-0.53	N/A
FAM199X	ENST00000493442.1	family with sequence similarity 199, X-linked	856	2	1	1	0	2	hsa-miR-19b-2-5p	-0.25	-0.36	N/A
PHF17	ENST00000226319.6	PHD finger protein 17	1393	3	0	0	3	0	hsa-miR-19b-1-5p	-0.25	-0.26	N/A
ZNF345	ENST00000589046.1	zinc finger protein 345	24	1	1	0	0	0	hsa-miR-19a-5p	-0.25	-0.25	N/A
PABPC5	ENST00000312600.3	poly(A) binding protein, cytoplasmic 5	5	1	0	1	0	0	hsa-miR-19b-1-5p	-0.25	-0.25	N/A
SQSTM1	ENST00000389805.4	sequestosome 1	5047	1	1	0	0	0	hsa-miR-19a-5p	-0.25	-0.26	N/A
WWP1	ENST00000517970.1	WW domain containing E3 ubiquitin protein ligase 1	161	1	1	0	0	0	hsa-miR-19b-1-5p	-0.25	-0.25	N/A
CYTH3	ENST00000350796.3	cytohesin 3	248	1	1	0	0	1	hsa-miR-19a-5p	-0.25	-0.25	N/A
NUMB	ENST00000554546.1	numb homolog (Drosophila)	2707	1	1	0	0	0	hsa-miR-19b-1-5p	-0.25	-0.25	N/A
RPL7L1	ENST00000493763.1	ribosomal protein L7-like 1	824	2	0	1	1	0	hsa-miR-19b-1-5p	-0.25	-0.25	N/A
FAM120A	ENST00000333936.5	family with sequence similarity 120A	57	1	1	0	0	1	hsa-miR-19a-5p	-0.25	-0.33	N/A
INHBA	ENST00000242208.4	inhibin, beta A	1260	3	1	0	2	2	hsa-miR-19b-2-5p	-0.25	-0.25	N/A
GPR63	ENST00000229955.3	G protein-coupled receptor 63	5	2	1	1	0	0	hsa-miR-19a-5p	-0.25	-0.25	N/A
NUDT11	ENST00000375992.3	nudix (nucleoside diphosphate linked moiety X)-type motif 11	28	1	1	0	0	0	hsa-miR-19a-5p	-0.25	-0.25	N/A
ZNF597	ENST00000301744.4	zinc finger protein 597	159	1	1	0	0	0	hsa-miR-19b-1-5p	-0.25	-0.33	N/A
ABCE1	ENST00000296577.4	ATP-binding cassette, sub-family E (OABP), member 1	787	1	1	0	0	0	hsa-miR-19a-5p	-0.25	-0.25	N/A
C9orf153	ENST00000339137.3	chromosome 9 open reading frame 153	5	1	0	1	0	0	hsa-miR-19b-2-5p	-0.25	-0.25	N/A
RP11-758M4.1	ENST00000523118.1	Uncharacterized protein	5	1	0	1	0	0	hsa-miR-19b-1-5p	-0.25	-0.25	N/A
AL139099.1	ENST00000539688.1	Full-length cDNA clone CS0DK012YO09 of HeLa cells of Homo sapiens (human); Uncharacterized protein	9	2	0	2	0	0	hsa-miR-19a-5p	-0.25	-0.48	N/A
PRR26	ENST00000381489.5	proline rich 26	5	2	0	0	2	0	hsa-miR-19b-2-5p	-0.25	-0.25	N/A
PRDM6	ENST00000407847.4	PR domain containing 6	69	4	1	1	2	0	hsa-miR-19a-5p	-0.25	-0.27	N/A
FERMT2	ENST00000395631.2	fermitin family member 2	5888	1	0	1	0	0	hsa-miR-19b-1-5p	-0.25	-0.27	N/A
ABCB10	ENST00000344517.4	ATP-binding cassette, sub-family B (MDR/TAP), member 10	53	1	1	0	0	0	hsa-miR-19a-5p	-0.25	-0.25	N/A
BOLL	ENST00000392296.4	bol, boule-like (Drosophila)	15	1	0	1	0	0	hsa-miR-19b-1-5p	-0.24	-0.24	N/A
ALDH1A2	ENST00000249750.4	aldehyde dehydrogenase 1 family, member A2	401	1	1	0	0	0	hsa-miR-19b-1-5p	-0.24	-0.24	N/A
CRCP	ENST00000415001.2	CGRP receptor component	1776	2	0	1	1	1	hsa-miR-19a-5p	-0.24	-0.35	N/A
RFESD	ENST00000513950.2	Rieske (Fe-S) domain containing	15	2	0	1	1	0	hsa-miR-19a-5p	-0.24	-0.35	N/A
UBR7	ENST00000013070.6	ubiquitin protein ligase E3 component n-recognin 7 (putative)	468	1	1	0	0	0	hsa-miR-19b-2-5p	-0.24	-0.29	N/A
PPP2R5A	ENST00000261461.2	protein phosphatase 2, regulatory subunit B', alpha	13	2	0	1	1	0	hsa-miR-19b-1-5p	-0.24	-0.24	N/A
ASB18	ENST00000330842.6	ankyrin repeat and SOCS box containing 18	5	2	0	1	1	0	hsa-miR-19b-2-5p	-0.24	-0.24	N/A
ZNF701	ENST00000540331.1	zinc finger protein 701	15	2	1	1	0	2	hsa-miR-19a-5p	-0.24	-0.24	N/A
BLOC1S4	ENST00000320776.3	biogenesis of lysosomal organelles complex-1, subunit 4, cappuccino	2383	1	0	1	0	0	hsa-miR-19a-5p	-0.24	-0.25	N/A
CDKL1	ENST00000395834.1	cyclin-dependent kinase-like 1 (CDC2-related kinase)	90	3	0	2	1	0	hsa-miR-19a-5p	-0.24	-0.26	N/A
PDPN	ENST00000294489.6	podoplanin	264	1	0	1	0	0	hsa-miR-19b-1-5p	-0.24	-0.24	N/A
MLLT10	ENST00000377072.3	myeloid/lymphoid or mixed-lineage leukemia (trithorax homolog, Drosophila); translocated to, 10	495	2	0	2	0	0	hsa-miR-19b-1-5p	-0.24	-0.24	N/A
CCR1	ENST00000296140.3	chemokine (C-C motif) receptor 1	10	1	0	1	0	1	hsa-miR-19b-1-5p	-0.24	-0.24	N/A
ZRANB1	ENST00000359653.4	zinc finger, RAN-binding domain containing 1	724	2	2	0	0	1	hsa-miR-19a-5p	-0.24	-0.29	N/A
SP4	ENST00000222584.3	Sp4 transcription factor	131	2	0	1	1	1	hsa-miR-19b-1-5p	-0.24	-0.24	N/A
SCRN1	ENST00000242059.5	secernin 1	29	1	1	0	0	0	hsa-miR-19a-5p	-0.24	-0.24	N/A
AL079342.1	ENST00000369474.1	Uncharacterized protein; cDNA FLJ27030 fis, clone SLV07741	5	1	0	1	0	1	hsa-miR-19a-5p	-0.24	-0.24	N/A
MOB1B	ENST00000309395.2	MOB kinase activator 1B	54	2	2	0	0	0	hsa-miR-19b-1-5p	-0.24	-0.25	N/A
TMEM178A	ENST00000281961.2	transmembrane protein 178A	141	1	0	1	0	0	hsa-miR-19b-1-5p	-0.24	-0.24	N/A
FILIP1	ENST00000237172.7	filamin A interacting protein 1	10	1	0	1	0	0	hsa-miR-19b-1-5p	-0.24	-0.24	N/A
CDH26	ENST00000350849.6	cadherin 26	5	2	0	1	1	1	hsa-miR-19b-1-5p	-0.24	-0.24	N/A
TRIQK	ENST00000521988.1	triple QxxK/R motif containing	210	1	0	1	0	1	hsa-miR-19b-2-5p	-0.24	-0.38	N/A
TBC1D22A	ENST00000337137.4	TBC1 domain family, member 22A	123	1	0	1	0	0	hsa-miR-19b-1-5p	-0.24	-0.24	N/A
MTERFD1	ENST00000523821.1	MTERF domain containing 1	48	1	0	1	0	0	hsa-miR-19b-1-5p	-0.24	-0.24	N/A
MAF	ENST00000393350.1	v-maf avian musculoaponeurotic fibrosarcoma oncogene homolog	608	4	0	1	3	2	hsa-miR-19b-1-5p	-0.24	-0.25	N/A
THAP10	ENST00000249861.4	THAP domain containing 10	22	1	0	1	0	0	hsa-miR-19b-1-5p	-0.24	-0.24	N/A
LIAS	ENST00000261434.3	lipoic acid synthetase	66	1	0	1	0	0	hsa-miR-19a-5p	-0.24	-0.24	N/A
VSTM2A	ENST00000407838.3	V-set and transmembrane domain containing 2A	5	1	1	0	0	3	hsa-miR-19a-5p	-0.24	-0.24	N/A
FOXR2	ENST00000339140.3	forkhead box R2	5	2	0	1	1	0	hsa-miR-19b-2-5p	-0.24	-0.24	N/A
EIF3I	ENST00000373586.1	eukaryotic translation initiation factor 3, subunit I	236	1	0	1	0	0	hsa-miR-19a-5p	-0.24	-0.24	N/A
TLX2	ENST00000233638.7	T-cell leukemia homeobox 2	5	1	0	1	0	0	hsa-miR-19a-5p	-0.24	-0.24	N/A
AL391421.1	ENST00000372387.1	Uncharacterized protein; cDNA FLJ43696 fis, clone TBAES2007964	5	1	1	0	0	0	hsa-miR-19a-5p	-0.24	-0.24	N/A
APLN	ENST00000307484.6	apelin	48	1	1	0	0	0	hsa-miR-19b-1-5p	-0.24	-0.24	N/A
KPNA3	ENST00000261667.3	karyopherin alpha 3 (importin alpha 4)	104	3	1	0	2	0	hsa-miR-19b-1-5p	-0.24	-0.31	N/A
FCRL4	ENST00000271532.1	Fc receptor-like 4	5	1	1	0	0	1	hsa-miR-19a-5p	-0.24	-0.24	N/A
DCTN5	ENST00000300087.2	dynactin 5 (p25)	764	4	1	2	1	2	hsa-miR-19a-5p	-0.24	-0.26	N/A
C21orf91	ENST00000400558.3	chromosome 21 open reading frame 91	998	5	1	1	3	0	hsa-miR-19b-1-5p	-0.24	-0.27	N/A
PSMD10	ENST00000372296.1	proteasome (prosome, macropain) 26S subunit, non-ATPase, 10	44	1	0	1	0	0	hsa-miR-19a-5p	-0.23	-0.23	N/A
FUNDC1	ENST00000378045.4	FUN14 domain containing 1	73	1	0	1	0	0	hsa-miR-19a-5p	-0.23	-0.23	N/A
NCEH1	ENST00000475381.1	neutral cholesterol ester hydrolase 1	1779	2	1	0	1	0	hsa-miR-19a-5p	-0.23	-0.23	N/A
PPP1R3B	ENST00000310455.3	protein phosphatase 1, regulatory subunit 3B	20	2	0	1	1	1	hsa-miR-19b-1-5p	-0.23	-0.29	N/A
SPRY2	ENST00000377102.1	sprouty homolog 2 (Drosophila)	139	1	0	1	0	0	hsa-miR-19a-5p	-0.23	-0.23	N/A
NMNAT1	ENST00000377205.1	nicotinamide nucleotide adenylyltransferase 1	72	1	0	1	0	0	hsa-miR-19b-1-5p	-0.23	-0.23	N/A
MCUR1	ENST00000379170.4	mitochondrial calcium uniporter regulator 1	129	4	0	3	1	0	hsa-miR-19a-5p	-0.23	-0.24	N/A
RP11-347C12.1	ENST00000520915.1	Putative NPIP-like protein LOC613037	5	1	0	0	1	0	hsa-miR-19b-1-5p	-0.23	-0.23	N/A
JAGN1	ENST00000307768.4	jagunal homolog 1 (Drosophila)	2639	1	0	1	0	0	hsa-miR-19a-5p	-0.23	-0.23	N/A
CD53	ENST00000271324.5	CD53 molecule	5	1	0	1	0	0	hsa-miR-19b-1-5p	-0.23	-0.23	N/A
CACNB4	ENST00000539935.1	calcium channel, voltage-dependent, beta 4 subunit	57	3	0	0	3	1	hsa-miR-19b-1-5p	-0.23	-0.39	N/A
PGR	ENST00000325455.5	progesterone receptor	8	5	2	1	2	3	hsa-miR-19b-1-5p	-0.23	-0.26	N/A
TMEM41B	ENST00000528080.1	transmembrane protein 41B	191	1	1	0	0	0	hsa-miR-19a-5p	-0.23	-0.23	N/A
NPIPB11	ENST00000524087.1	nuclear pore complex interacting protein family, member B11	5	1	0	0	1	0	hsa-miR-19b-1-5p	-0.23	-0.23	N/A
FAM13B	ENST00000033079.3	family with sequence similarity 13, member B	220	2	0	0	2	0	hsa-miR-19a-5p	-0.23	-0.24	N/A
KCND2	ENST00000331113.4	potassium voltage-gated channel, Shal-related subfamily, member 2	5	1	1	0	0	1	hsa-miR-19a-5p	-0.23	-0.23	N/A
TRIM32	ENST00000373983.2	tripartite motif containing 32	285	1	0	1	0	0	hsa-miR-19b-1-5p	-0.23	-0.24	N/A
NREP	ENST00000379671.3	neuronal regeneration related protein	409	2	0	1	1	2	hsa-miR-19b-1-5p	-0.23	-0.27	N/A
FOXC2	ENST00000320354.4	forkhead box C2 (MFH-1, mesenchyme forkhead 1)	665	2	0	0	2	0	hsa-miR-19a-5p	-0.23	-0.23	N/A
CALM2	ENST00000272298.7	calmodulin 2 (phosphorylase kinase, delta)	22519	1	0	1	0	0	hsa-miR-19a-5p	-0.23	-0.23	N/A
SIRPB2	ENST00000359801.3	signal-regulatory protein beta 2	5	1	0	1	0	0	hsa-miR-19a-5p	-0.23	-0.23	N/A
MFSD4	ENST00000367147.4	major facilitator superfamily domain containing 4	5	1	1	0	0	0	hsa-miR-19a-5p	-0.23	-0.23	N/A
MBNL1	ENST00000357472.3	muscleblind-like splicing regulator 1	135	2	0	1	1	1	hsa-miR-19b-2-5p	-0.23	-0.23	N/A
ATP6V1G3	ENST00000309309.7	ATPase, H+ transporting, lysosomal 13kDa, V1 subunit G3	5	1	0	0	1	0	hsa-miR-19a-5p	-0.23	-0.23	N/A
TVP23B	ENST00000307767.8	trans-golgi network vesicle protein 23 homolog B (S. cerevisiae)	5	1	0	1	0	0	hsa-miR-19a-5p	-0.23	-0.23	N/A
CDH5	ENST00000341529.3	cadherin 5, type 2 (vascular endothelium)	8	2	1	1	0	0	hsa-miR-19b-1-5p	-0.23	-0.23	N/A
FAM171B	ENST00000304698.5	family with sequence similarity 171, member B	5	3	1	1	1	2	hsa-miR-19a-5p	-0.23	-0.23	N/A
RAX	ENST00000256852.7	retina and anterior neural fold homeobox	5	1	0	0	1	1	hsa-miR-19b-1-5p	-0.23	-0.23	N/A
BLZF1	ENST00000367808.3	basic leucine zipper nuclear factor 1	73	1	1	0	0	0	hsa-miR-19a-5p	-0.23	-0.23	N/A
ZNF326	ENST00000370447.3	zinc finger protein 326	162	4	0	2	2	0	hsa-miR-19b-1-5p	-0.23	-0.34	N/A
RABGAP1L	ENST00000489615.1	RAB GTPase activating protein 1-like	364	3	0	1	2	0	hsa-miR-19b-1-5p	-0.23	-0.23	N/A
TTC32	ENST00000402414.1	tetratricopeptide repeat domain 32	119	1	0	1	0	0	hsa-miR-19a-5p	-0.23	-0.36	N/A
LUM	ENST00000266718.4	lumican	3142	1	0	1	0	0	hsa-miR-19b-1-5p	-0.23	-0.23	N/A
RSPRY1	ENST00000394420.4	ring finger and SPRY domain containing 1	735	1	1	0	0	0	hsa-miR-19a-5p	-0.23	-0.23	N/A
G3BP1	ENST00000394123.3	GTPase activating protein (SH3 domain) binding protein 1	688	3	0	1	2	1	hsa-miR-19b-2-5p	-0.23	-0.26	N/A
ZNF260	ENST00000523638.1	zinc finger protein 260	165	1	0	1	0	2	hsa-miR-19b-2-5p	-0.23	-0.23	N/A
FLJ30594	ENST00000391666.2	HCG1990367; Putative uncharacterized protein DKFZp761K2322; Putative uncharacterized protein FLJ30594; cDNA FLJ30594 fis, clone BRAWH2008903	5	1	0	1	0	1	hsa-miR-19a-5p	-0.23	-0.23	N/A
PLCXD3	ENST00000377801.3	phosphatidylinositol-specific phospholipase C, X domain containing 3	81	3	0	0	3	1	hsa-miR-19b-1-5p	-0.23	-0.23	N/A
FUT11	ENST00000394790.1	fucosyltransferase 11 (alpha (1,3) fucosyltransferase)	622	2	1	1	0	0	hsa-miR-19a-5p	-0.22	-0.25	N/A
ZNF37A	ENST00000361085.5	zinc finger protein 37A	11	3	0	0	3	4	hsa-miR-19b-2-5p	-0.22	-0.29	N/A
GNA13	ENST00000439174.2	guanine nucleotide binding protein (G protein), alpha 13	190	5	1	1	3	1	hsa-miR-19a-5p	-0.22	-0.31	N/A
IGDCC3	ENST00000327987.4	immunoglobulin superfamily, DCC subclass, member 3	464	1	0	1	0	1	hsa-miR-19b-1-5p	-0.22	-0.22	N/A
LINC00632	ENST00000370535.3	long intergenic non-protein coding RNA 632	5	1	0	1	0	0	hsa-miR-19a-5p	-0.22	-0.22	N/A
CRCT1	ENST00000368790.3	cysteine-rich C-terminal 1	5	1	0	1	0	0	hsa-miR-19a-5p	-0.22	-0.22	N/A
NABP1	ENST00000410026.2	nucleic acid binding protein 1	938	5	1	2	2	1	hsa-miR-19b-1-5p	-0.22	-0.45	N/A
XAF1	ENST00000361842.3	XIAP associated factor 1	5	1	0	0	1	3	hsa-miR-19b-1-5p	-0.22	-0.22	N/A
SYNJ2BP	ENST00000256366.4	synaptojanin 2 binding protein	329	3	2	1	0	0	hsa-miR-19a-5p	-0.22	-0.46	N/A
PAN2	ENST00000425394.2	PAN2 poly(A) specific ribonuclease subunit homolog (S. cerevisiae)	310	1	1	0	0	0	hsa-miR-19a-5p	-0.22	-0.22	N/A
TLCD2	ENST00000330676.6	TLC domain containing 2	107	2	0	1	1	0	hsa-miR-19b-1-5p	-0.22	-0.22	N/A
LUC7L3	ENST00000505658.1	LUC7-like 3 (S. cerevisiae)	2970	1	1	0	0	1	hsa-miR-19a-5p	-0.22	-0.22	N/A
KDELR3	ENST00000216014.4	KDEL (Lys-Asp-Glu-Leu) endoplasmic reticulum protein retention receptor 3	329	1	0	1	0	0	hsa-miR-19a-5p	-0.22	-0.23	N/A
URAD	ENST00000332715.5	ureidoimidazoline (2-oxo-4-hydroxy-4-carboxy-5-) decarboxylase	7	1	0	1	0	0	hsa-miR-19b-1-5p	-0.22	-0.22	N/A
Z98049.1	ENST00000598601.1	CDNA FLJ25492 fis, clone CBR01389; Uncharacterized protein	5	2	0	2	0	0	hsa-miR-19a-5p	-0.22	-0.22	N/A
LCOR	ENST00000371103.3	ligand dependent nuclear receptor corepressor	94	2	1	0	1	1	hsa-miR-19b-2-5p	-0.22	-0.24	N/A
LIN28A	ENST00000326279.6	lin-28 homolog A (C. elegans)	5	2	0	0	2	1	hsa-miR-19b-1-5p	-0.22	-0.22	N/A
KLHL20	ENST00000209884.4	kelch-like family member 20	324	1	0	1	0	1	hsa-miR-19a-5p	-0.22	-0.24	N/A
ACTR3C	ENST00000252071.4	ARP3 actin-related protein 3 homolog C (yeast)	5	1	0	1	0	0	hsa-miR-19a-5p	-0.22	-0.22	N/A
CHIA	ENST00000430615.1	chitinase, acidic	5	1	0	0	1	0	hsa-miR-19a-5p	-0.22	-0.22	N/A
USHBP1	ENST00000252597.3	Usher syndrome 1C binding protein 1	10	3	0	2	1	0	hsa-miR-19b-1-5p	-0.22	-0.45	N/A
IGF2BP2	ENST00000382199.2	insulin-like growth factor 2 mRNA binding protein 2	5	1	1	0	0	0	hsa-miR-19a-5p	-0.22	-0.22	N/A
SEMA6A	ENST00000343348.6	sema domain, transmembrane domain (TM), and cytoplasmic domain, (semaphorin) 6A	106	1	1	0	0	1	hsa-miR-19a-5p	-0.22	-0.22	N/A
NTRK2	ENST00000395882.1	neurotrophic tyrosine kinase, receptor, type 2	48	2	1	0	1	1	hsa-miR-19b-1-5p	-0.22	-0.22	N/A
CBR4	ENST00000306193.3	carbonyl reductase 4	90	1	1	0	0	0	hsa-miR-19a-5p	-0.22	-0.31	N/A
RBM43	ENST00000331426.5	RNA binding motif protein 43	24	2	0	0	2	0	hsa-miR-19b-2-5p	-0.22	-0.24	N/A
C9orf170	ENST00000375941.2	chromosome 9 open reading frame 170	5	2	0	1	1	0	hsa-miR-19a-5p	-0.22	-0.22	N/A
RHOXF2B	ENST00000371402.2	Rhox homeobox family, member 2B	5	1	0	1	0	0	hsa-miR-19b-1-5p	-0.22	-0.22	N/A
C2orf50	ENST00000381585.3	chromosome 2 open reading frame 50	5	2	0	1	1	0	hsa-miR-19a-5p	-0.22	-0.22	N/A
ZDHHC21	ENST00000380916.4	zinc finger, DHHC-type containing 21	196	4	0	2	2	3	hsa-miR-19a-5p	-0.22	-0.42	N/A
MLF1	ENST00000355893.5	myeloid leukemia factor 1	458	1	0	1	0	0	hsa-miR-19a-5p	-0.22	-0.27	N/A
OSGIN2	ENST00000451899.2	oxidative stress induced growth inhibitor family member 2	662	1	0	1	0	0	hsa-miR-19a-5p	-0.22	-0.23	N/A
PSMC3IP	ENST00000393795.3	PSMC3 interacting protein	42	1	0	1	0	0	hsa-miR-19a-5p	-0.22	-0.25	N/A
RANBP17	ENST00000523189.1	RAN binding protein 17	156	2	0	0	2	0	hsa-miR-19b-2-5p	-0.22	-0.23	N/A
TM4SF1	ENST00000472441.1	transmembrane 4 L six family member 1	1401	1	0	1	0	1	hsa-miR-19b-1-5p	-0.22	-0.23	N/A
CA13	ENST00000321764.3	carbonic anhydrase XIII	42	2	0	1	1	0	hsa-miR-19a-5p	-0.22	-0.22	N/A
PRDM14	ENST00000276594.2	PR domain containing 14	5	2	0	0	2	0	hsa-miR-19b-1-5p	-0.22	-0.22	N/A
SUCNR1	ENST00000362032.5	succinate receptor 1	5	2	1	0	1	0	hsa-miR-19b-1-5p	-0.22	-0.22	N/A
ZNF813	ENST00000396403.4	zinc finger protein 813	10	2	1	1	0	1	hsa-miR-19a-5p	-0.22	-0.27	N/A
TRIM2	ENST00000338700.5	tripartite motif containing 2	22	2	1	0	1	0	hsa-miR-19b-1-5p	-0.21	-0.21	N/A
C2orf74	ENST00000426997.1	chromosome 2 open reading frame 74	149	1	0	0	1	0	hsa-miR-19b-1-5p	-0.21	-0.21	N/A
2016-03-11	ENST00000332432.8	membrane-associated ring finger (C3HC4) 11	5	1	0	1	0	1	hsa-miR-19a-5p	-0.21	-0.21	N/A
BCL7A	ENST00000538010.1	B-cell CLL/lymphoma 7A	96	1	1	0	0	1	hsa-miR-19a-5p	-0.21	-0.21	N/A
TRABD2A	ENST00000409133.1	TraB domain containing 2A	94	2	0	2	0	1	hsa-miR-19a-5p	-0.21	-0.23	N/A
TMED2	ENST00000262225.3	transmembrane emp24 domain trafficking protein 2	3025	1	0	1	0	1	hsa-miR-19b-1-5p	-0.21	-0.21	N/A
WSB2	ENST00000315436.3	WD repeat and SOCS box containing 2	938	1	0	1	0	1	hsa-miR-19a-5p	-0.21	-0.22	N/A
FAM120AOS	ENST00000423591.1	family with sequence similarity 120A opposite strand	258	4	0	1	3	1	hsa-miR-19a-5p	-0.21	-0.32	N/A
NADK2	ENST00000397338.1	NAD kinase 2, mitochondrial	1039	1	1	0	0	0	hsa-miR-19b-2-5p	-0.21	-0.31	N/A
ZNF534	ENST00000301085.4	zinc finger protein 534	5	1	1	0	0	0	hsa-miR-19a-5p	-0.21	-0.21	N/A
RP11-362K2.2	ENST00000546977.1	Protein LOC100506869	5	1	0	0	1	0	hsa-miR-19b-1-5p	-0.21	-0.21	N/A
C21orf59	ENST00000382549.4	chromosome 21 open reading frame 59	288	1	1	0	0	0	hsa-miR-19a-5p	-0.21	-0.21	N/A
SGCD	ENST00000435422.3	sarcoglycan, delta (35kDa dystrophin-associated glycoprotein)	39	4	0	2	2	1	hsa-miR-19a-5p	-0.21	-0.27	N/A
ZNF75D	ENST00000370766.3	zinc finger protein 75D	5	1	0	1	0	1	hsa-miR-19b-1-5p	-0.21	-0.21	N/A
EGF	ENST00000265171.5	epidermal growth factor	5	1	0	1	0	1	hsa-miR-19b-1-5p	-0.21	-0.23	N/A
PALLD	ENST00000261509.6	palladin, cytoskeletal associated protein	4423	1	1	0	0	0	hsa-miR-19a-5p	-0.21	-0.21	N/A
PRKRIR	ENST00000260045.3	protein-kinase, interferon-inducible double stranded RNA dependent inhibitor, repressor of (P58 repressor)	13	2	0	1	1	0	hsa-miR-19a-5p	-0.21	-0.25	N/A
LRRFIP1	ENST00000308482.9	leucine rich repeat (in FLII) interacting protein 1	525	2	0	1	1	1	hsa-miR-19a-5p	-0.21	-0.21	N/A
SMPDL3B	ENST00000373894.3	sphingomyelin phosphodiesterase, acid-like 3B	97	1	0	0	1	0	hsa-miR-19a-5p	-0.21	-0.21	N/A
AC021860.1	ENST00000436901.1	Uncharacterized protein	5	1	0	1	0	0	hsa-miR-19a-5p	-0.21	-0.21	N/A
KLF10	ENST00000285407.6	Kruppel-like factor 10	320	1	1	0	0	1	hsa-miR-19a-5p	-0.21	-0.21	N/A
ZNF226	ENST00000588883.1	zinc finger protein 226	327	2	0	1	1	0	hsa-miR-19a-5p	-0.21	-0.28	N/A
TFB2M	ENST00000366514.4	transcription factor B2, mitochondrial	22	1	0	1	0	0	hsa-miR-19b-1-5p	-0.21	-0.21	N/A
SLC22A10	ENST00000332793.6	solute carrier family 22, member 10	5	1	0	0	1	0	hsa-miR-19b-1-5p	-0.21	-0.21	N/A
RSAD2	ENST00000382040.3	radical S-adenosyl methionine domain containing 2	5	1	1	0	0	0	hsa-miR-19b-1-5p	-0.21	-0.21	N/A
PARP16	ENST00000261888.6	poly (ADP-ribose) polymerase family, member 16	97	1	1	0	0	0	hsa-miR-19b-1-5p	-0.21	-0.21	N/A
AGMAT	ENST00000375826.3	agmatine ureohydrolase (agmatinase)	331	6	0	0	6	0	hsa-miR-19b-1-5p	-0.21	-0.32	N/A
FAXC	ENST00000389677.5	failed axon connections homolog (Drosophila)	95	4	2	1	1	2	hsa-miR-19b-1-5p	-0.21	-0.38	N/A
REEP1	ENST00000165698.5	receptor accessory protein 1	49	1	0	1	0	0	hsa-miR-19a-5p	-0.21	-0.21	N/A
GRIK1	ENST00000399907.1	glutamate receptor, ionotropic, kainate 1	5	1	0	1	0	0	hsa-miR-19a-5p	-0.21	-0.21	N/A
TMEM106A	ENST00000331615.3	transmembrane protein 106A	22	1	0	1	0	0	hsa-miR-19b-1-5p	-0.21	-0.21	N/A
VCP	ENST00000358901.6	valosin containing protein	5387	1	0	0	1	0	hsa-miR-19b-1-5p	-0.21	-0.21	N/A
CCDC142	ENST00000393965.3	coiled-coil domain containing 142	8	2	0	2	0	0	hsa-miR-19a-5p	-0.21	-0.32	N/A
FNIP2	ENST00000264433.6	folliculin interacting protein 2	266	2	1	0	1	1	hsa-miR-19b-1-5p	-0.21	-0.21	N/A
SWAP70	ENST00000318950.6	SWAP switching B-cell complex 70kDa subunit	492	4	0	0	4	0	hsa-miR-19b-1-5p	-0.21	-0.21	N/A
STX8	ENST00000306357.4	syntaxin 8	41	1	0	1	0	0	hsa-miR-19a-5p	-0.21	-0.21	N/A
RP11-268J15.5	ENST00000373137.2		141	2	0	0	2	0	hsa-miR-19b-1-5p	-0.21	-0.21	N/A
PHYHIPL	ENST00000373880.4	phytanoyl-CoA 2-hydroxylase interacting protein-like	26	3	1	0	2	1	hsa-miR-19b-1-5p	-0.21	-0.36	N/A
NPIPB5	ENST00000424340.1	nuclear pore complex interacting protein family, member B5	5	1	0	0	1	0	hsa-miR-19b-1-5p	-0.21	-0.21	N/A
C6orf123	ENST00000366822.2	chromosome 6 open reading frame 123	5	2	0	0	2	0	hsa-miR-19a-5p	-0.21	-0.21	N/A
LSM3	ENST00000306024.3	LSM3 homolog, U6 small nuclear RNA associated (S. cerevisiae)	304	1	0	0	1	0	hsa-miR-19b-1-5p	-0.21	-0.21	N/A
H3F3C	ENST00000340398.3	H3 histone, family 3C	7	1	0	1	0	0	hsa-miR-19a-5p	-0.21	-0.21	N/A
RING1	ENST00000374656.4	ring finger protein 1	66	1	1	0	0	0	hsa-miR-19a-5p	-0.21	-0.21	N/A
DDX55	ENST00000238146.4	DEAD (Asp-Glu-Ala-Asp) box polypeptide 55	152	1	0	0	1	1	hsa-miR-19b-2-5p	-0.21	-0.21	N/A
MPLKIP	ENST00000306984.6	M-phase specific PLK1 interacting protein	32	2	1	1	0	1	hsa-miR-19b-1-5p	-0.21	-0.47	N/A
PTPRM	ENST00000332175.8	protein tyrosine phosphatase, receptor type, M	553	1	0	1	0	0	hsa-miR-19b-1-5p	-0.21	-0.23	N/A
LIX1	ENST00000274382.4	Lix1 homolog (chicken)	5	2	0	1	1	1	hsa-miR-19b-1-5p	-0.21	-0.21	N/A
C7orf69	ENST00000418326.2	chromosome 7 open reading frame 69	5	1	0	0	1	0	hsa-miR-19b-1-5p	-0.21	-0.21	N/A
CAPRIN1	ENST00000341394.4	cell cycle associated protein 1	650	1	1	0	0	2	hsa-miR-19b-1-5p	-0.21	-0.25	N/A
FEZ2	ENST00000379245.4	fasciculation and elongation protein zeta 2 (zygin II)	323	1	0	1	0	0	hsa-miR-19a-5p	-0.21	-0.23	N/A
LRRC2	ENST00000395905.3	leucine rich repeat containing 2	5	2	1	0	1	0	hsa-miR-19b-1-5p	-0.2	-0.2	N/A
PLCH2	ENST00000449969.1	phospholipase C, eta 2	5	1	0	1	0	1	hsa-miR-19b-2-5p	-0.2	-0.2	N/A
TXK	ENST00000264316.4	TXK tyrosine kinase	7	1	0	1	0	0	hsa-miR-19a-5p	-0.2	-0.2	N/A
NEGR1	ENST00000357731.5	neuronal growth regulator 1	28	7	2	2	3	5	hsa-miR-19b-1-5p	-0.2	-0.36	N/A
MFSD12	ENST00000398558.4	major facilitator superfamily domain containing 12	6	1	0	0	1	2	hsa-miR-19b-1-5p	-0.2	-0.24	N/A
WDFY1	ENST00000233055.4	WD repeat and FYVE domain containing 1	88	2	0	2	0	0	hsa-miR-19b-1-5p	-0.2	-0.2	N/A
FBXL2	ENST00000484457.1	F-box and leucine-rich repeat protein 2	12	4	0	1	3	0	hsa-miR-19b-1-5p	-0.2	-0.3	N/A
DPY30	ENST00000342166.5	dpy-30 homolog (C. elegans)	935	1	0	0	1	0	hsa-miR-19a-5p	-0.2	-0.21	N/A
ARL6IP6	ENST00000326446.5	ADP-ribosylation-like factor 6 interacting protein 6	1454	1	0	1	0	1	hsa-miR-19b-1-5p	-0.2	-0.22	N/A
TUB	ENST00000305253.4	tubby bipartite transcription factor	743	1	0	1	0	2	hsa-miR-19b-1-5p	-0.2	-0.2	N/A

## Sheet: hsa-miR-20a
Target gene	Representative transcript	Gene name	3P-seq tags + 5	Conserved sites total	Conserved 8mer sites	Conserved 7mer-m8 sites	Conserved 7mer-A1 sites	Poorly conserved sites total	Poorly conserved 8mer sites	Poorly conserved 7mer-m8 sites	Poorly conserved 7mer-A1 sites	6mer sites	Representative miRNA	Cumulative weighted context++ score	Total context++ score	Aggregate PCT	Previous TargetScan publication(s)
PDCD1LG2	ENST00000397745.2	programmed cell death 1 ligand 2	64	2	2	0	0	1	0	1	0	0	hsa-miR-20b-5p	-1.07	-1.07	0.93	2009, 2011
GPR6	ENST00000275169.3	G protein-coupled receptor 6	5	2	2	0	0	0	0	0	0	0	hsa-miR-17-5p	-0.89	-0.89	0.97	2009, 2011
SERF1B	ENST00000380750.3	small EDRK-rich factor 1B (centromeric)	5	0	0	0	0	3	1	2	0	0	hsa-miR-106b-5p	-0.83	-0.83	< 0.1
SERF1A	ENST00000354833.3	small EDRK-rich factor 1A (telomeric)	5	0	0	0	0	3	1	2	0	0	hsa-miR-106b-5p	-0.83	-0.83	< 0.1
GPR137C	ENST00000321662.6	G protein-coupled receptor 137C	110	3	1	2	0	1	0	0	1	1	hsa-miR-20a-5p	-0.78	-0.84	> 0.99	2009, 2011
HN1	ENST00000476258.1	hematological and neurological expressed 1	15013	1	1	0	0	1	0	0	1	0	hsa-miR-519d-3p	-0.76	-0.79	0.9	2007, 2009, 2011
NAGK	ENST00000418807.3	N-acetylglucosamine kinase	69	1	1	0	0	1	0	1	0	0	hsa-miR-519d-3p	-0.75	-0.78	0.95	2005, 2007, 2009, 2011
MRPL24	ENST00000361531.2	mitochondrial ribosomal protein L24	168	0	0	0	0	1	1	0	0	0	hsa-miR-519d-3p	-0.75	-0.75	< 0.1
ZBTB7A	ENST00000322357.4	zinc finger and BTB domain containing 7A	37	4	0	3	1	0	0	0	0	1	hsa-miR-519d-3p	-0.75	-0.84	0.99	2007, 2009, 2011
ENPP5	ENST00000371383.2	ectonucleotide pyrophosphatase/phosphodiesterase 5 (putative)	15	2	2	0	0	4	0	1	3	1	hsa-miR-93-5p	-0.72	-0.77	> 0.99	2005, 2007, 2009, 2011
HAUS8	ENST00000253669.5	HAUS augmin-like complex, subunit 8	827	1	1	0	0	0	0	0	0	1	hsa-miR-17-5p	-0.72	-0.72	0.8	2009, 2011
RAB22A	ENST00000244040.3	RAB22A, member RAS oncogene family	484	2	0	2	0	1	0	1	0	3	hsa-miR-519d-3p	-0.7	-0.71	0.93	2005, 2007, 2009, 2011
BTG3	ENST00000339775.6	BTG family, member 3	3656	1	1	0	0	0	0	0	0	0	hsa-miR-519d-3p	-0.7	-0.7	0.91	2005, 2007, 2009, 2011
PKD2	ENST00000237596.2	polycystic kidney disease 2 (autosomal dominant)	915	2	2	0	0	1	0	1	0	0	hsa-miR-17-5p	-0.69	-0.69	> 0.99	2005, 2007, 2009, 2011
LIN7B	ENST00000391864.3	lin-7 homolog B (C. elegans)	100	0	0	0	0	1	1	0	0	0	hsa-miR-17-5p	-0.68	-0.68	< 0.1
CCL1	ENST00000225842.3	chemokine (C-C motif) ligand 1	6	1	1	0	0	0	0	0	0	1	hsa-miR-20b-5p	-0.68	-0.68	0.81	2009, 2011
IRF9	ENST00000396864.3	interferon regulatory factor 9	390	1	1	0	0	0	0	0	0	0	hsa-miR-519d-3p	-0.66	-0.66	0.91	2011
CYBRD1	ENST00000375252.3	cytochrome b reductase 1	4467	1	1	0	0	3	0	3	0	0	hsa-miR-20a-5p	-0.66	-0.71	0.14	2009, 2011
BRMS1L	ENST00000216807.7	breast cancer metastasis-suppressor 1-like	230	4	2	1	1	3	0	3	0	0	hsa-miR-519d-3p	-0.66	-0.93	> 0.99	2007, 2009, 2011
EZH1	ENST00000428826.2	enhancer of zeste homolog 1 (Drosophila)	70	2	2	0	0	0	0	0	0	1	hsa-miR-519d-3p	-0.65	-0.65	> 0.99	2005, 2007, 2009, 2011
PTHLH	ENST00000395872.1	parathyroid hormone-like hormone	32	1	1	0	0	0	0	0	0	0	hsa-miR-519d-3p	-0.64	-0.64	0.91	2011
NKIRAS1	ENST00000388759.3	NFKB inhibitor interacting Ras-like 1	123	1	1	0	0	0	0	0	0	0	hsa-miR-17-5p	-0.63	-0.63	0.94	2005, 2007, 2009, 2011
SERP1	ENST00000239944.2	stress-associated endoplasmic reticulum protein 1	3242	2	1	1	0	0	0	0	0	0	hsa-miR-519d-3p	-0.62	-0.77	0.96	2005, 2007, 2009, 2011
C7orf43	ENST00000394035.2	chromosome 7 open reading frame 43	5436	1	1	0	0	0	0	0	0	0	hsa-miR-17-5p	-0.62	-0.62	0.94	2007, 2009, 2011
FGL2	ENST00000248598.5	fibrinogen-like 2	189	0	0	0	0	4	1	2	1	0	hsa-miR-519d-3p	-0.62	-0.93	< 0.1
MAP3K2	ENST00000409947.1	mitogen-activated protein kinase kinase kinase 2	187	4	1	3	0	3	0	1	2	0	hsa-miR-519d-3p	-0.61	-0.79	> 0.99	2005, 2007, 2009, 2011
PLEKHA3	ENST00000234453.5	pleckstrin homology domain containing, family A (phosphoinositide binding specific) member 3	767	3	2	0	1	3	0	1	2	5	hsa-miR-519d-3p	-0.6	-0.87	> 0.99	2005, 2007, 2009, 2011
C1orf63	ENST00000243189.7	chromosome 1 open reading frame 63	914	1	1	0	0	0	0	0	0	0	hsa-miR-17-5p	-0.59	-0.59	0.71	2007, 2009, 2011
DERL2	ENST00000572834.1	derlin 2	261	1	1	0	0	0	0	0	0	1	hsa-miR-17-5p	-0.57	-0.57	0.96	2005, 2007, 2009, 2011
PFKP	ENST00000381125.4	phosphofructokinase, platelet	1364	1	1	0	0	0	0	0	0	0	hsa-miR-20b-5p	-0.57	-0.57	0.96	2009, 2011
GUCY1A3	ENST00000296518.7	guanylate cyclase 1, soluble, alpha 3	42	1	1	0	0	1	0	1	0	2	hsa-miR-20b-5p	-0.56	-0.6	0.96	2009, 2011
FBXO48	ENST00000377957.3	F-box protein 48	13	1	1	0	0	4	0	2	2	0	hsa-miR-17-5p	-0.56	-0.59	0.96	2009, 2011
RHOC	ENST00000339083.7	ras homolog family member C	10314	1	1	0	0	0	0	0	0	0	hsa-miR-17-5p	-0.56	-0.56	0.89	2005, 2007, 2009, 2011
FJX1	ENST00000317811.4	four jointed box 1 (Drosophila)	823	1	1	0	0	0	0	0	0	0	hsa-miR-17-5p	-0.55	-0.55	0.95	2005, 2007, 2009, 2011
FAM45A	ENST00000361432.2	family with sequence similarity 45, member A	149	2	1	1	0	0	0	0	0	0	hsa-miR-20b-5p	-0.55	-0.56	0.62	2005, 2007, 2009, 2011
FAM169A	ENST00000380515.3	family with sequence similarity 169, member A	90	0	0	0	0	2	0	2	0	1	hsa-miR-519d-3p	-0.55	-0.59	< 0.1
RPS15A	ENST00000576436.1	ribosomal protein S15a	24	0	0	0	0	2	1	1	0	2	hsa-miR-519d-3p	-0.55	-0.55	< 0.1
C10orf40	ENST00000521074.1	chromosome 10 open reading frame 40	5	0	0	0	0	4	1	3	0	1	hsa-miR-519d-3p	-0.55	-0.55	< 0.1
MASTL	ENST00000342386.6	microtubule associated serine/threonine kinase-like	317	1	1	0	0	3	0	3	0	1	hsa-miR-20b-5p	-0.55	-0.6	0.96	2005, 2007, 2009, 2011
ZNF367	ENST00000375256.4	zinc finger protein 367	325	2	0	2	0	1	0	0	1	0	hsa-miR-20a-5p	-0.54	-0.54	0.94	2005, 2007, 2009, 2011
EPHA4	ENST00000281821.2	EPH receptor A4	64	2	1	1	0	0	0	0	0	0	hsa-miR-93-5p	-0.54	-0.56	0.98	2005, 2007, 2009, 2011
PFN2	ENST00000239940.7	profilin 2	2184	2	0	2	0	0	0	0	0	2	hsa-miR-106b-5p	-0.54	-0.55	0.92	2007, 2009, 2011
ZNF800	ENST00000393313.1	zinc finger protein 800	239	1	1	0	0	2	0	1	1	0	hsa-miR-106a-5p	-0.54	-0.54	0.92	2007, 2009, 2011
ARID4B	ENST00000349213.3	AT rich interactive domain 4B (RBP1-like)	940	2	0	2	0	0	0	0	0	1	hsa-miR-20a-5p	-0.53	-0.53	0.93	2005, 2007, 2009, 2011
SFR1	ENST00000369729.3	SWI5-dependent recombination repair 1	56	0	0	0	0	2	1	1	0	0	hsa-miR-519d-3p	-0.53	-0.67	< 0.1
RNF128	ENST00000324342.3	ring finger protein 128, E3 ubiquitin protein ligase	17	1	1	0	0	1	0	0	1	0	hsa-miR-106a-5p	-0.53	-0.53	0.86	2005, 2007, 2009, 2011
CENPQ	ENST00000335783.3	centromere protein Q	249	1	1	0	0	0	0	0	0	0	hsa-miR-17-5p	-0.53	-0.53	0.54	2009, 2011
CHRM2	ENST00000445907.2	cholinergic receptor, muscarinic 2	5	1	1	0	0	2	0	1	1	0	hsa-miR-106a-5p	-0.53	-0.53	0.96	2011
RASD1	ENST00000225688.3	RAS, dexamethasone-induced 1	6	1	1	0	0	0	0	0	0	0	hsa-miR-519d-3p	-0.53	-0.53	0.94	2005, 2007, 2009, 2011
E2F5	ENST00000418930.2	E2F transcription factor 5, p130-binding	10	1	1	0	0	0	0	0	0	1	hsa-miR-106a-5p	-0.52	-0.52	0.86	2009, 2011
DUSP2	ENST00000288943.4	dual specificity phosphatase 2	41	1	1	0	0	1	0	1	0	1	hsa-miR-519d-3p	-0.52	-0.56	0.96	2005, 2007, 2009, 2011
PBX3	ENST00000342287.5	pre-B-cell leukemia homeobox 3	1142	1	1	0	0	0	0	0	0	1	hsa-miR-519d-3p	-0.52	-0.52	0.91	2005, 2007, 2009, 2011
C11orf30	ENST00000529032.1	chromosome 11 open reading frame 30	230	2	1	1	0	0	0	0	0	1	hsa-miR-519d-3p	-0.52	-0.52	> 0.99	2005, 2007, 2009, 2011
RGMB	ENST00000308234.7	RGM domain family, member B	6087	1	1	0	0	0	0	0	0	0	hsa-miR-17-5p	-0.52	-0.53	0.96	2009, 2011
ZNFX1	ENST00000371752.1	zinc finger, NFX1-type containing 1	41	2	2	0	0	2	0	2	0	1	hsa-miR-20b-5p	-0.52	-0.52	> 0.99	2007, 2009, 2011
SLC17A7	ENST00000221485.3	solute carrier family 17 (vesicular glutamate transporter), member 7	12	2	1	1	0	0	0	0	0	0	hsa-miR-519d-3p	-0.51	-0.51	0.96	2005, 2007, 2009, 2011
MYT1L	ENST00000399161.2	myelin transcription factor 1-like	5	3	1	2	0	2	0	0	2	1	hsa-miR-519d-3p	-0.51	-0.51	> 0.99	2005, 2007, 2009, 2011
ARHGAP12	ENST00000311380.4	Rho GTPase activating protein 12	190	2	0	2	0	0	0	0	0	2	hsa-miR-106b-5p	-0.51	-0.51	0.93	2005, 2007, 2009, 2011
DYNC1LI2	ENST00000258198.2	dynein, cytoplasmic 1, light intermediate chain 2	137	3	0	3	0	1*	0	0	0	2	hsa-miR-106b-5p	-0.51	-0.79	0.98	2007, 2009, 2011
TGFBR2	ENST00000359013.4	transforming growth factor, beta receptor II (70/80kDa)	2168	1	1	0	0	1	0	0	1	1	hsa-miR-519d-3p	-0.51	-0.51	0.96	2007, 2009, 2011
BAMBI	ENST00000375533.3	BMP and activin membrane-bound inhibitor	515	1	1	0	0	1	0	1	0	2	hsa-miR-17-5p	-0.51	-0.53	0.96	2007, 2009, 2011
VLDLR	ENST00000382100.3	very low density lipoprotein receptor	977	2	0	2	0	1	0	1	0	1	hsa-miR-20a-5p	-0.51	-0.53	0.93	2005, 2007, 2009, 2011
TMEM138	ENST00000278826.6	transmembrane protein 138	1694	0	0	0	0	1	1	0	0	0	hsa-miR-17-5p	-0.51	-0.51	< 0.1
BBIP1	ENST00000454061.1	BBSome interacting protein 1	772	0	0	0	0	1	1	0	0	0	hsa-miR-17-5p	-0.5	-0.5	< 0.1
CLIP4	ENST00000320081.5	CAP-GLY domain containing linker protein family, member 4	490	2	0	2	0	0	0	0	0	0	hsa-miR-519d-3p	-0.5	-0.56	0.93	2007, 2009, 2011
COMMD6	ENST00000406936.3	COMM domain containing 6	3151	0	0	0	0	2	0	1	1	2	hsa-miR-519d-3p	-0.5	-0.61	< 0.1
FAM219B	ENST00000357635.5	family with sequence similarity 219, member B	270	1	1	0	0	2	0	1	1	0	hsa-miR-519d-3p	-0.5	-0.51	0.78	2009, 2011
ITPRIPL2	ENST00000381440.3	inositol 1,4,5-trisphosphate receptor interacting protein-like 2	893	2	1	1	0	1	0	1	0	1	hsa-miR-519d-3p	-0.5	-0.52	0.99	2007, 2009, 2011
SPACA4	ENST00000321762.1	sperm acrosome associated 4	5	0	0	0	0	1	1	0	0	0	hsa-miR-17-5p	-0.49	-0.49	< 0.1
FGD4	ENST00000427716.2	FYVE, RhoGEF and PH domain containing 4	38	2	2	0	0	1	0	1	0	4	hsa-miR-17-5p	-0.49	-0.67	> 0.99	2009, 2011
ATG16L1	ENST00000392017.4	autophagy related 16-like 1 (S. cerevisiae)	552	1	1	0	0	1	0	0	1	1	hsa-miR-519d-3p	-0.49	-0.49	0.96	2007, 2009, 2011
FAM210A	ENST00000322247.3	family with sequence similarity 210, member A	222	1	1	0	0	0	0	0	0	0	hsa-miR-519d-3p	-0.49	-0.49	0.9	2009, 2011
RRAGD	ENST00000369415.4	Ras-related GTP binding D	644	2	0	2	0	3	0	2	1	3	hsa-miR-519d-3p	-0.49	-0.6	0.94	2005, 2007, 2009, 2011
RASL11B	ENST00000248706.3	RAS-like, family 11, member B	5	1	1	0	0	0	0	0	0	0	hsa-miR-17-5p	-0.49	-0.49	0.95	2005, 2007, 2009, 2011
FICD	ENST00000552695.1	FIC domain containing	54	1	1	0	0	1	0	1	0	1	hsa-miR-20b-5p	-0.49	-0.49	0.95
KCNK10	ENST00000340700.5	potassium channel, subfamily K, member 10	5	2	2	0	0	1	0	0	1	1	hsa-miR-17-5p	-0.49	-0.5	0.98	2011
CDC37L1	ENST00000381854.3	cell division cycle 37-like 1	280	1	1	0	0	0	0	0	0	1	hsa-miR-519d-3p	-0.48	-0.48	0.96	2005, 2007, 2009, 2011
SLITRK3	ENST00000475390.1	SLIT and NTRK-like family, member 3	5	2	0	2	0	2	0	0	2	0	hsa-miR-20a-5p	-0.48	-0.5	0.94	2005, 2007, 2009, 2011
SLC35E3	ENST00000398004.2	solute carrier family 35, member E3	250	0	0	0	0	2	0	2	0	0	hsa-miR-20a-5p	-0.48	-0.66	< 0.1
NUP35	ENST00000295119.4	nucleoporin 35kDa	210	1	1	0	0	0	0	0	0	0	hsa-miR-17-5p	-0.48	-0.48	0.96	2005, 2007, 2009, 2011
PRRG1	ENST00000378628.4	proline rich Gla (G-carboxyglutamic acid) 1	1122	2	1	1	0	0	0	0	0	0	hsa-miR-17-5p	-0.48	-0.48	0.97	2005, 2007, 2009, 2011
CXCL6	ENST00000226317.5	chemokine (C-X-C motif) ligand 6	26	0	0	0	0	2	0	1	1	0	hsa-miR-519d-3p	-0.47	-0.47	< 0.1
STAT3	ENST00000585517.1	signal transducer and activator of transcription 3 (acute-phase response factor)	478	2	0	2	0	1	0	1	0	0	hsa-miR-106b-5p	-0.47	-0.49	0.93	2011
DDHD1	ENST00000323669.5	DDHD domain containing 1	103	1	1	0	0	1	0	1	0	0	hsa-miR-519d-3p	-0.47	-0.49	0.96	2005, 2007, 2009, 2011
PTH	ENST00000282091.1	parathyroid hormone	5	0	0	0	0	1	0	1	0	1	hsa-miR-519d-3p	-0.47	-0.47	< 0.1
HOXB13	ENST00000290295.7	homeobox B13	80	1	1	0	0	0	0	0	0	1	hsa-miR-17-5p	-0.47	-0.47	0.51	2011
C18orf32	ENST00000579820.1	chromosome 18 open reading frame 32	733	0	0	0	0	2	1	1	0	1	hsa-miR-519d-3p	-0.47	-0.66	< 0.1
RNH1	ENST00000534797.1	ribonuclease/angiogenin inhibitor 1	11419	0	0	0	0	2	0	1	1	0	hsa-miR-519d-3p	-0.47	-0.47	0.15
CMTR2	ENST00000338099.5	cap methyltransferase 2	259	1	1	0	0	1	0	1	0	0	hsa-miR-93-5p	-0.47	-0.47	0.68	2009, 2011
COX8C	ENST00000342144.2	cytochrome c oxidase subunit VIIIC	5	1	0	1	0	0	0	0	0	1	hsa-miR-20a-5p	-0.47	-0.47	< 0.1
SEMA4B	ENST00000411539.2	sema domain, immunoglobulin domain (Ig), transmembrane domain (TM) and short cytoplasmic domain, (semaphorin) 4B	3850	1	1	0	0	0	0	0	0	0	hsa-miR-519d-3p	-0.47	-0.47	0.96	2005, 2007, 2009, 2011
MRPL43	ENST00000477279.1	mitochondrial ribosomal protein L43	502	0	0	0	0	1	1	0	0	0	hsa-miR-20b-5p	-0.47	-0.47	< 0.1
F3	ENST00000334047.7	coagulation factor III (thromboplastin, tissue factor)	13568	1	1	0	0	0	0	0	0	1	hsa-miR-106a-5p	-0.47	-0.47	0.95	2005, 2007, 2009, 2011
CFL2	ENST00000341223.3	cofilin 2 (muscle)	902	2	0	2	0	0	0	0	0	1	hsa-miR-20a-5p	-0.46	-0.61	0.84	2011
CTSA	ENST00000372484.3	cathepsin A	3915	1	1	0	0	0	0	0	0	0	hsa-miR-519d-3p	-0.46	-0.46	0.65	2009, 2011
FCHO2	ENST00000430046.2	FCH domain only 2	158	2	0	2	0	0	0	0	0	1	hsa-miR-519d-3p	-0.46	-0.46	0.92	2005, 2007, 2009, 2011
NABP1	ENST00000410026.2	nucleic acid binding protein 1	938	1	0	1	0	2	0	1	1	2	hsa-miR-20a-5p	-0.46	-0.49	0.75	2007, 2009, 2011
CD69	ENST00000228434.3	CD69 molecule	5	1	1	0	0	0	0	0	0	0	hsa-miR-17-5p	-0.46	-0.46	0.9	2005, 2007, 2009, 2011
ZFP3	ENST00000318833.3	ZFP3 zinc finger protein	29	2	0	2	0	0	0	0	0	0	hsa-miR-20a-5p	-0.46	-0.46	0.86	2011
SQSTM1	ENST00000389805.4	sequestosome 1	5047	1	1	0	0	0	0	0	0	2	hsa-miR-519d-3p	-0.46	-0.49	0.95	2005, 2007, 2009, 2011

[truncated: 3 more sheets: hsa-miR-221, hsa-miR-25, hsa-miR-223]
